# Supplementary material for: Annotated checklist of freshwater molluscs from the largest freshwater lake in Southeast Asia
Source: Zookeys. 2020 Aug 11;958:107–41. doi: 10.3897/zookeys.958.53865 (PMC7434803; doi:10.3897/zookeys.958.53865)
Supplement: XML Treatment for Scaphula minuta [file zookeys.958.53865-treatment1.xml]

<!DOCTYPE tp:taxon-treatment
  PUBLIC "-//TaxonX//DTD Taxonomic Treatment Publishing DTD v0 20100105//EN" "tax-treatment-NSO.dtd">
<tp:taxon-treatment xmlns:tp="http://www.plazi.org/taxpub"><tp:treatment-meta><kwd-group><label>Taxon classification</label><kwd><named-content xmlns:xlink="http://www.w3.org/1999/xlink" content-type="kingdom">Animalia</named-content></kwd><kwd><named-content xmlns:xlink="http://www.w3.org/1999/xlink" content-type="order">Arcida</named-content></kwd><kwd><named-content xmlns:xlink="http://www.w3.org/1999/xlink" content-type="family">Arcidae</named-content></kwd></kwd-group><mixed-citation publication-type="journal"><person-group><name><surname>Ng</surname><given-names>Ting Hui</given-names></name><name><surname>Jeratthitikul</surname><given-names>Ekgachai</given-names></name><name><surname>Sutcharit</surname><given-names>Chirasak</given-names></name><name><surname>Chhuoy</surname><given-names>Samol</given-names></name><name><surname>Pin</surname><given-names>Kakada</given-names></name><name><surname>Pholyotha</surname><given-names>Arthit</given-names></name><name><surname>Siriwut</surname><given-names>Warut</given-names></name><name><surname>Srisonchai</surname><given-names>Ruttapon</given-names></name><name><surname>Hogan</surname><given-names>Zeb S.</given-names></name><name><surname>Ngor</surname><given-names>Peng Bun</given-names></name></person-group><article-title>Annotated checklist of freshwater molluscs from the largest freshwater lake in Southeast Asia</article-title><source>Zookeys</source><day>11</day><month>8</month><year>2020</year><volume>958</volume><fpage>107</fpage><lpage>141</lpage><pub-id pub-id-type="doi">10.3897/zookeys.958.53865</pub-id></mixed-citation></tp:treatment-meta><tp:nomenclature><tp:taxon-name><object-id xmlns:xlink="http://www.w3.org/1999/xlink" content-type="arpha" xlink:type="simple">18557EB9-1366-5A4F-8DB8-E7918552317D</object-id>
              <tp:taxon-name-part taxon-name-part-type="genus" reg="Scaphula">Scaphula</tp:taxon-name-part>
              <tp:taxon-name-part taxon-name-part-type="species" reg="minuta">minuta</tp:taxon-name-part>
            </tp:taxon-name><tp:taxon-authority>Ghosh, 1922</tp:taxon-authority><xref ref-type="fig" rid="F2">Fig. 2A</xref><tp:nomenclature-citation-list><tp:nomenclature-citation><tp:taxon-name>
                  <tp:taxon-name-part taxon-name-part-type="genus" reg="Scaphula">Scaphula</tp:taxon-name-part> <tp:taxon-name-part taxon-name-part-type="species" reg="minuta">minuta</tp:taxon-name-part></tp:taxon-name><comment>Ghosh, 1922: 1143–1144. Type locality: “Tale Sap or inland Sea of Singgora on the east coast of peninsular Siam”.</comment></tp:nomenclature-citation></tp:nomenclature-citation-list></tp:nomenclature><tp:treatment-sec sec-type="material" id="SECID0E1QAG"><title>Material examined.</title><p><abbrev xmlns:xlink="http://www.w3.org/1999/xlink" content-type="institution" xlink:title="Inland Fisheries Research and Development Institute, Cambodia" id="ABBRID0EARAG" xlink:type="simple">CIFI</abbrev>.MOL.044, <named-content xmlns:xlink="http://www.w3.org/1999/xlink" content-type="dwc:institutional_code" xlink:type="simple">ZRC</named-content>.MOL.015755.</p></tp:treatment-sec><tp:treatment-sec sec-type="distribution" id="SECID0EKRAG"><title>Distribution and habitat.</title><p>Pursat River in Pursat Province, and Sreng River in Siem Reap Province (locality no. 7 and 32). Found attached to rocks in slow-moving waters.</p></tp:treatment-sec><tp:treatment-sec sec-type="remarks" id="SECID0EPRAG"><title>Remarks.</title><p><italic><tp:taxon-name><tp:taxon-name-part taxon-name-part-type="genus" reg="Scaphula">Scaphula</tp:taxon-name-part> <tp:taxon-name-part taxon-name-part-type="species" reg="minuta">minuta</tp:taxon-name-part></tp:taxon-name></italic> was first described from Songkhla Lake in southern Thailand (Ghosh 1929) and only recently reported to be distributed in southern Vietnam (<xref ref-type="bibr" rid="B5">Bogan and Do 2014</xref>). In addition, <xref ref-type="bibr" rid="B5">Bogan and Do (2014)</xref> mentioned that past records of ‘<italic><tp:taxon-name><tp:taxon-name-part taxon-name-part-type="genus" reg="Scaphula">Scaphula</tp:taxon-name-part> <tp:taxon-name-part taxon-name-part-type="species" reg="pinna">pinna</tp:taxon-name-part></tp:taxon-name></italic>’ in Thailand (i.e., <xref ref-type="bibr" rid="B8">Brandt 1974</xref>) should be referred to as <italic><tp:taxon-name><tp:taxon-name-part taxon-name-part-type="genus" reg="Scaphula">Scaphula</tp:taxon-name-part> <tp:taxon-name-part taxon-name-part-type="species" reg="minuta">minuta</tp:taxon-name-part></tp:taxon-name></italic>. Based on <xref ref-type="bibr" rid="B5">Bogan and Do (2014)</xref>, the species previously identified as <italic><tp:taxon-name><tp:taxon-name-part taxon-name-part-type="genus" reg="Scaphula">Scaphula</tp:taxon-name-part> <tp:taxon-name-part taxon-name-part-type="species" reg="pinna">pinna</tp:taxon-name-part></tp:taxon-name></italic> and cited as being uncertain in Cambodia (<xref ref-type="bibr" rid="B49">Madhyastha 2012</xref>) was probably <italic><tp:taxon-name><tp:taxon-name-part taxon-name-part-type="genus" reg="Scaphula">Scaphula</tp:taxon-name-part> <tp:taxon-name-part taxon-name-part-type="species" reg="minuta">minuta</tp:taxon-name-part></tp:taxon-name></italic>. However, the distinction between these two species is pending systematic revision, and our records represent the first confirmation of <italic><tp:taxon-name><tp:taxon-name-part taxon-name-part-type="genus" reg="Scaphula">Scaphula</tp:taxon-name-part> <tp:taxon-name-part taxon-name-part-type="species" reg="minuta">minuta</tp:taxon-name-part></tp:taxon-name></italic> in Cambodia.</p><fig id="F2" position="float" orientation="portrait"><object-id xmlns:xlink="http://www.w3.org/1999/xlink" content-type="doi" xlink:type="simple">10.3897/zookeys.958.53865.figure2</object-id><object-id xmlns:xlink="http://www.w3.org/1999/xlink" content-type="arpha" xlink:type="simple">C5E264F9-3E1D-5B4A-B82D-78CF59FDB00A</object-id><label>Figure 2.</label><caption><p>Freshwater bivalves of the Tonle Sap basin, Cambodia (<tp:taxon-name><tp:taxon-name-part taxon-name-part-type="family">Arcidae</tp:taxon-name-part></tp:taxon-name>, <tp:taxon-name><tp:taxon-name-part taxon-name-part-type="family">Mytilidae</tp:taxon-name-part></tp:taxon-name>, <tp:taxon-name><tp:taxon-name-part taxon-name-part-type="family">Cyrenidae</tp:taxon-name-part></tp:taxon-name>) <bold>A</bold><italic><tp:taxon-name><tp:taxon-name-part taxon-name-part-type="genus" reg="Scaphula">Scaphula</tp:taxon-name-part> <tp:taxon-name-part taxon-name-part-type="species" reg="minuta">minuta</tp:taxon-name-part></tp:taxon-name></italic><bold>B</bold><italic><tp:taxon-name><tp:taxon-name-part taxon-name-part-type="genus" reg="Limnoperna">Limnoperna</tp:taxon-name-part> <tp:taxon-name-part taxon-name-part-type="species" reg="fortunei">fortunei</tp:taxon-name-part></tp:taxon-name></italic><bold>C</bold><italic><tp:taxon-name><tp:taxon-name-part taxon-name-part-type="genus" reg="Sinomytilus">Sinomytilus</tp:taxon-name-part> <tp:taxon-name-part taxon-name-part-type="species" reg="harmandi">harmandi</tp:taxon-name-part></tp:taxon-name></italic><bold>D–G</bold><italic><tp:taxon-name><tp:taxon-name-part taxon-name-part-type="genus" reg="Corbicula">Corbicula</tp:taxon-name-part></tp:taxon-name></italic> spp. Scale bars: 10 mm, unless stated otherwise. Photographs by TH Ng (<bold>A–C</bold>) and K Macharoenboon (<bold>D–G</bold>).</p></caption><graphic xmlns:xlink="http://www.w3.org/1999/xlink" xlink:href="zookeys-958-107-g002.jpg" position="float" orientation="portrait" xlink:type="simple" id="oo_441305.jpg"><uri content-type="original_file" xlink:type="simple">https://binary.pensoft.net/fig/441305</uri></graphic></fig></tp:treatment-sec><ref-list><ref id="B5"><mixed-citation xmlns:xlink="http://www.w3.org/1999/xlink" xlink:type="simple"><person-group><name name-style="western"><surname>Bogan</surname><given-names>AE</given-names></name><name name-style="western"><surname>Do</surname><given-names>VT</given-names></name></person-group> (<year>2014</year>) <article-title>Two freshwater bivalve species new to the fauna of Vietnam (<tp:taxon-name><tp:taxon-name-part taxon-name-part-type="phylum">Mollusca</tp:taxon-name-part></tp:taxon-name>: <tp:taxon-name><tp:taxon-name-part taxon-name-part-type="class">Bivalvia</tp:taxon-name-part></tp:taxon-name>: <tp:taxon-name><tp:taxon-name-part taxon-name-part-type="family">Arcidae</tp:taxon-name-part></tp:taxon-name> and <tp:taxon-name><tp:taxon-name-part taxon-name-part-type="family">Unionidae</tp:taxon-name-part></tp:taxon-name>).</article-title><source>Tropical Natural History</source><volume>14</volume>(<issue>2</issue>): <fpage>113</fpage>–<lpage>116</lpage>.</mixed-citation></ref><ref id="B8"><mixed-citation xmlns:xlink="http://www.w3.org/1999/xlink" xlink:type="simple"><person-group><name name-style="western"><surname>Brandt</surname><given-names>RAM</given-names></name></person-group> (<year>1974</year>) <article-title>The non-marine aquatic <tp:taxon-name><tp:taxon-name-part taxon-name-part-type="phylum">Mollusca</tp:taxon-name-part></tp:taxon-name> of Thailand.</article-title><source>Archiv für Molluskenkunde</source><volume>105</volume>: <fpage>1</fpage>–<lpage>423</lpage>.</mixed-citation></ref><ref id="B49"><mixed-citation xmlns:xlink="http://www.w3.org/1999/xlink" xlink:type="simple"><person-group><name name-style="western"><surname>Madhyastha</surname><given-names>A</given-names></name></person-group> (<year>2012</year>) <italic><tp:taxon-name><tp:taxon-name-part taxon-name-part-type="genus">Scaphula</tp:taxon-name-part> <tp:taxon-name-part taxon-name-part-type="species">pinna</tp:taxon-name-part></tp:taxon-name></italic>. The IUCN Red List of Threatened Species 2012: e.T171815A1332569. <ext-link xlink:type="simple" ext-link-type="doi" xlink:href="10.2305/IUCN.UK.2012-1.RLTS.T171815A1332569.en">https://doi.org/10.2305/IUCN.UK.2012-1.RLTS.T171815A1332569.en</ext-link> [accessed 22 February 2019]</mixed-citation></ref></ref-list></tp:taxon-treatment>
