# Supplementary material for: Annotated checklist of freshwater molluscs from the largest freshwater lake in Southeast Asia
Source: Zookeys. 2020 Aug 11;958:107–41. doi: 10.3897/zookeys.958.53865 (PMC7434803; doi:10.3897/zookeys.958.53865)
Supplement: XML Treatment for Limnoperna fortunei [file zookeys.958.53865-treatment2.xml]

<!DOCTYPE tp:taxon-treatment
  PUBLIC "-//TaxonX//DTD Taxonomic Treatment Publishing DTD v0 20100105//EN" "tax-treatment-NSO.dtd">
<tp:taxon-treatment xmlns:tp="http://www.plazi.org/taxpub"><tp:treatment-meta><kwd-group><label>Taxon classification</label><kwd><named-content xmlns:xlink="http://www.w3.org/1999/xlink" content-type="kingdom">Animalia</named-content></kwd><kwd><named-content xmlns:xlink="http://www.w3.org/1999/xlink" content-type="order">Mytilida</named-content></kwd><kwd><named-content xmlns:xlink="http://www.w3.org/1999/xlink" content-type="family">Mytilidae</named-content></kwd></kwd-group><mixed-citation publication-type="journal"><person-group><name><surname>Ng</surname><given-names>Ting Hui</given-names></name><name><surname>Jeratthitikul</surname><given-names>Ekgachai</given-names></name><name><surname>Sutcharit</surname><given-names>Chirasak</given-names></name><name><surname>Chhuoy</surname><given-names>Samol</given-names></name><name><surname>Pin</surname><given-names>Kakada</given-names></name><name><surname>Pholyotha</surname><given-names>Arthit</given-names></name><name><surname>Siriwut</surname><given-names>Warut</given-names></name><name><surname>Srisonchai</surname><given-names>Ruttapon</given-names></name><name><surname>Hogan</surname><given-names>Zeb S.</given-names></name><name><surname>Ngor</surname><given-names>Peng Bun</given-names></name></person-group><article-title>Annotated checklist of freshwater molluscs from the largest freshwater lake in Southeast Asia</article-title><source>Zookeys</source><day>11</day><month>8</month><year>2020</year><volume>958</volume><fpage>107</fpage><lpage>141</lpage><pub-id pub-id-type="doi">10.3897/zookeys.958.53865</pub-id></mixed-citation></tp:treatment-meta><tp:nomenclature><tp:taxon-name><object-id xmlns:xlink="http://www.w3.org/1999/xlink" content-type="arpha" xlink:type="simple">EE6ACAC1-C051-5E6D-B980-FD3C4EE01C47</object-id>
              <tp:taxon-name-part taxon-name-part-type="genus" reg="Limnoperna">Limnoperna</tp:taxon-name-part>
              <tp:taxon-name-part taxon-name-part-type="species" reg="fortunei">fortunei</tp:taxon-name-part>
            </tp:taxon-name><tp:taxon-authority>(Dunker, 1856)</tp:taxon-authority><xref ref-type="fig" rid="F2">Fig. 2B</xref><tp:nomenclature-citation-list><tp:nomenclature-citation><tp:taxon-name>
                  <tp:taxon-name-part taxon-name-part-type="genus" reg="Volsella">Volsella</tp:taxon-name-part> <tp:taxon-name-part taxon-name-part-type="species" reg="fortunei">fortunei</tp:taxon-name-part></tp:taxon-name><comment>Dunker, 1856: 361, 362. Type locality: “Mare Chinense”.</comment></tp:nomenclature-citation><tp:nomenclature-citation><tp:taxon-name>
                  <tp:taxon-name-part taxon-name-part-type="genus" reg="Limnoperna">Limnoperna</tp:taxon-name-part> <tp:taxon-name-part taxon-name-part-type="species" reg="siamensis">siamensis</tp:taxon-name-part></tp:taxon-name><comment>: <xref ref-type="bibr" rid="B8">Brandt 1974</xref>: 256.</comment></tp:nomenclature-citation><tp:nomenclature-citation><tp:taxon-name>
                  <tp:taxon-name-part taxon-name-part-type="genus" reg="Limnoperna">Limnoperna</tp:taxon-name-part> <tp:taxon-name-part taxon-name-part-type="species" reg="fortunei">fortunei</tp:taxon-name-part></tp:taxon-name><comment>: <xref ref-type="bibr" rid="B60">Morton and Dinesen 2010</xref>: 57–72.</comment></tp:nomenclature-citation></tp:nomenclature-citation-list></tp:nomenclature><tp:treatment-sec sec-type="material" id="SECID0EK1AG"><title>Material examined.</title><p><named-content xmlns:xlink="http://www.w3.org/1999/xlink" content-type="dwc:institutional_code" xlink:type="simple">ZRC</named-content>.MOL.015660, <named-content xmlns:xlink="http://www.w3.org/1999/xlink" content-type="dwc:institutional_code" xlink:type="simple">ZRC</named-content>.MOL.015661, <named-content xmlns:xlink="http://www.w3.org/1999/xlink" content-type="dwc:institutional_code" xlink:type="simple">ZRC</named-content>.MOL.015664, <named-content xmlns:xlink="http://www.w3.org/1999/xlink" content-type="dwc:institutional_code" xlink:type="simple">ZRC</named-content>.MOL.015665, <named-content xmlns:xlink="http://www.w3.org/1999/xlink" content-type="dwc:institutional_code" xlink:type="simple">ZRC</named-content>.MOL.015666.</p></tp:treatment-sec><tp:treatment-sec sec-type="distribution" id="SECID0EJ2AG"><title>Distribution and habitat.</title><p>Tonle Sap River at Kampong Chhnang Province, and Tonle Sap Lake at Kampong Chhnang and Siem Reap Provinces (locality no. 8, 12, 37, 38 and 40). Occur in colonies attached by byssus threads to hard surfaces like man-made structures (e.g., boats, jetties, wooden pillars of homes), on unionid bivalves, and occasionally the shells of large freshwater gastropods.</p></tp:treatment-sec><tp:treatment-sec sec-type="remarks" id="SECID0EO2AG"><title>Remarks.</title><p><italic><tp:taxon-name><tp:taxon-name-part taxon-name-part-type="genus" reg="Limnoperna">Limnoperna</tp:taxon-name-part> <tp:taxon-name-part taxon-name-part-type="species" reg="fortunei">fortunei</tp:taxon-name-part></tp:taxon-name></italic> is native to East Asia, and although previously thought to be naturally distributed in the countries south of China (e.g., <xref ref-type="bibr" rid="B8">Brandt 1974</xref>), has recently been proposed to be introduced to tropical Indochina, including Cambodia (<xref ref-type="bibr" rid="B60">Morton and Dinesen 2010</xref>). However, its occurrence in Cambodia has been noted since the latter half of the 1800s (Suppl. material <xref ref-type="supplementary-material" rid="S1">1</xref>: Table S1, also see <xref ref-type="bibr" rid="B60">Morton and Dinesen (2010)</xref>). The species is known to be sympatric with <italic><tp:taxon-name><tp:taxon-name-part taxon-name-part-type="genus" reg="Sinomytilus">Sinomytilus</tp:taxon-name-part> <tp:taxon-name-part taxon-name-part-type="species" reg="harmandi">harmandi</tp:taxon-name-part></tp:taxon-name></italic> in Cambodia (<xref ref-type="bibr" rid="B60">Morton and Dinesen 2010</xref>), and in fact, we found that both species are syntopic, as most colonies of <italic><tp:taxon-name><tp:taxon-name-part taxon-name-part-type="genus" reg="Limnoperna">Limnoperna</tp:taxon-name-part> <tp:taxon-name-part taxon-name-part-type="species" reg="fortunei">fortunei</tp:taxon-name-part></tp:taxon-name></italic> included individuals of <italic><tp:taxon-name><tp:taxon-name-part taxon-name-part-type="genus" reg="Sinomytilus">Sinomytilus</tp:taxon-name-part> <tp:taxon-name-part taxon-name-part-type="species" reg="harmandi">harmandi</tp:taxon-name-part></tp:taxon-name></italic>.</p></tp:treatment-sec><tp:treatment-sec><!--Section generated to contain objects referenced in tp:taxon-treatment.--><fig id="F2" position="float" orientation="portrait"><object-id xmlns:xlink="http://www.w3.org/1999/xlink" content-type="doi" xlink:type="simple">10.3897/zookeys.958.53865.figure2</object-id><object-id xmlns:xlink="http://www.w3.org/1999/xlink" content-type="arpha" xlink:type="simple">C5E264F9-3E1D-5B4A-B82D-78CF59FDB00A</object-id><label>Figure 2.</label><caption><p>Freshwater bivalves of the Tonle Sap basin, Cambodia (<tp:taxon-name><tp:taxon-name-part taxon-name-part-type="family">Arcidae</tp:taxon-name-part></tp:taxon-name>, <tp:taxon-name><tp:taxon-name-part taxon-name-part-type="family">Mytilidae</tp:taxon-name-part></tp:taxon-name>, <tp:taxon-name><tp:taxon-name-part taxon-name-part-type="family">Cyrenidae</tp:taxon-name-part></tp:taxon-name>) <bold>A</bold><italic><tp:taxon-name><tp:taxon-name-part taxon-name-part-type="genus" reg="Scaphula">Scaphula</tp:taxon-name-part> <tp:taxon-name-part taxon-name-part-type="species" reg="minuta">minuta</tp:taxon-name-part></tp:taxon-name></italic><bold>B</bold><italic><tp:taxon-name><tp:taxon-name-part taxon-name-part-type="genus" reg="Limnoperna">Limnoperna</tp:taxon-name-part> <tp:taxon-name-part taxon-name-part-type="species" reg="fortunei">fortunei</tp:taxon-name-part></tp:taxon-name></italic><bold>C</bold><italic><tp:taxon-name><tp:taxon-name-part taxon-name-part-type="genus" reg="Sinomytilus">Sinomytilus</tp:taxon-name-part> <tp:taxon-name-part taxon-name-part-type="species" reg="harmandi">harmandi</tp:taxon-name-part></tp:taxon-name></italic><bold>D–G</bold><italic><tp:taxon-name><tp:taxon-name-part taxon-name-part-type="genus" reg="Corbicula">Corbicula</tp:taxon-name-part></tp:taxon-name></italic> spp. Scale bars: 10 mm, unless stated otherwise. Photographs by TH Ng (<bold>A–C</bold>) and K Macharoenboon (<bold>D–G</bold>).</p></caption><graphic xmlns:xlink="http://www.w3.org/1999/xlink" xlink:href="zookeys-958-107-g002.jpg" position="float" orientation="portrait" xlink:type="simple" id="oo_441305.jpg"><uri content-type="original_file" xlink:type="simple">https://binary.pensoft.net/fig/441305</uri></graphic></fig><supplementary-material xmlns:xlink="http://www.w3.org/1999/xlink" id="S1" position="float" orientation="portrait" xlink:type="simple"><object-id content-type="doi" xlink:type="simple">10.3897/zookeys.958.53865.suppl1</object-id><object-id content-type="arpha" xlink:type="simple">95815F69-85FE-538D-91EE-37873B2CDCCB</object-id><label>Supplementary material 1</label><caption><p>Table S1. Historical records of freshwater molluscs from Cambodia</p></caption><statement content-type="dataType"><label>Data type</label><p>records</p></statement><statement content-type="notes"><label>Explanation note</label><p>Historical records of freshwater molluscs from Cambodia based on literature review.</p></statement><media xlink:href="zookeys-958-107-s001.pdf" mimetype="application" mime-subtype="pdf" position="float" orientation="portrait" xlink:type="simple" id="oo_441310.pdf"><uri content-type="original_file" xlink:type="simple">https://binary.pensoft.net/file/441310</uri></media><permissions><license xlink:type="simple"><license-p>This dataset is made available under the Open Database License (http://opendatacommons.org/licenses/odbl/1.0/). The Open Database License (ODbL) is a license agreement intended to allow users to freely share, modify, and use this Dataset while maintaining this same freedom for others, provided that the original source and author(s) are credited.</license-p></license></permissions><attrib specific-use="authors">Ting Hui Ng, Ekgachai Jeratthitikul, Chirasak Sutcharit, Samol Chhuoy, Kakada Pin, Arthit Pholyotha, Warut Siriwut, Ruttapon Srisonchai, Zeb S Hogan, Peng Bun Ngor</attrib></supplementary-material></tp:treatment-sec><ref-list><ref id="B8"><mixed-citation xmlns:xlink="http://www.w3.org/1999/xlink" xlink:type="simple"><person-group><name name-style="western"><surname>Brandt</surname><given-names>RAM</given-names></name></person-group> (<year>1974</year>) <article-title>The non-marine aquatic <tp:taxon-name><tp:taxon-name-part taxon-name-part-type="phylum">Mollusca</tp:taxon-name-part></tp:taxon-name> of Thailand.</article-title><source>Archiv für Molluskenkunde</source><volume>105</volume>: <fpage>1</fpage>–<lpage>423</lpage>.</mixed-citation></ref><ref id="B60"><mixed-citation xmlns:xlink="http://www.w3.org/1999/xlink" xlink:type="simple"><person-group><name name-style="western"><surname>Morton</surname><given-names>B</given-names></name><name name-style="western"><surname>Dinesen</surname><given-names>GE</given-names></name></person-group> (<year>2010</year>) <article-title>Colonization of Asian freshwaters by the <tp:taxon-name><tp:taxon-name-part taxon-name-part-type="family">Mytilidae</tp:taxon-name-part></tp:taxon-name> (<tp:taxon-name><tp:taxon-name-part taxon-name-part-type="class">Bivalvia</tp:taxon-name-part></tp:taxon-name>): a comparison of <italic><tp:taxon-name><tp:taxon-name-part taxon-name-part-type="genus">Sinomytilus</tp:taxon-name-part> <tp:taxon-name-part taxon-name-part-type="species">harmandi</tp:taxon-name-part></tp:taxon-name></italic> from the Tonle-Sap River, Phnom Penh, Cambodia, with <italic><tp:taxon-name><tp:taxon-name-part taxon-name-part-type="genus">Limnoperna</tp:taxon-name-part> <tp:taxon-name-part taxon-name-part-type="species">fortunei</tp:taxon-name-part></tp:taxon-name></italic>.</article-title><source>Molluscan Research</source><volume>30</volume>(<issue>2</issue>): <fpage>57</fpage>–<lpage>72</lpage>.</mixed-citation></ref></ref-list></tp:taxon-treatment>
