# Supplementary material for: Annotated checklist of freshwater molluscs from the largest freshwater lake in Southeast Asia
Source: Zookeys. 2020 Aug 11;958:107–41. doi: 10.3897/zookeys.958.53865 (PMC7434803; doi:10.3897/zookeys.958.53865)
Supplement: XML Treatment for Corbicula [file zookeys.958.53865-treatment5.xml]

<!DOCTYPE tp:taxon-treatment
  PUBLIC "-//TaxonX//DTD Taxonomic Treatment Publishing DTD v0 20100105//EN" "tax-treatment-NSO.dtd">
<tp:taxon-treatment xmlns:tp="http://www.plazi.org/taxpub"><tp:treatment-meta><kwd-group><label>Taxon classification</label><kwd><named-content xmlns:xlink="http://www.w3.org/1999/xlink" content-type="kingdom">Animalia</named-content></kwd><kwd><named-content xmlns:xlink="http://www.w3.org/1999/xlink" content-type="order">Venerida</named-content></kwd><kwd><named-content xmlns:xlink="http://www.w3.org/1999/xlink" content-type="family">Cyrenidae</named-content></kwd></kwd-group><mixed-citation publication-type="journal"><person-group><name><surname>Ng</surname><given-names>Ting Hui</given-names></name><name><surname>Jeratthitikul</surname><given-names>Ekgachai</given-names></name><name><surname>Sutcharit</surname><given-names>Chirasak</given-names></name><name><surname>Chhuoy</surname><given-names>Samol</given-names></name><name><surname>Pin</surname><given-names>Kakada</given-names></name><name><surname>Pholyotha</surname><given-names>Arthit</given-names></name><name><surname>Siriwut</surname><given-names>Warut</given-names></name><name><surname>Srisonchai</surname><given-names>Ruttapon</given-names></name><name><surname>Hogan</surname><given-names>Zeb S.</given-names></name><name><surname>Ngor</surname><given-names>Peng Bun</given-names></name></person-group><article-title>Annotated checklist of freshwater molluscs from the largest freshwater lake in Southeast Asia</article-title><source>Zookeys</source><day>11</day><month>8</month><year>2020</year><volume>958</volume><fpage>107</fpage><lpage>141</lpage><pub-id pub-id-type="doi">10.3897/zookeys.958.53865</pub-id></mixed-citation></tp:treatment-meta><tp:nomenclature><tp:taxon-name><object-id xmlns:xlink="http://www.w3.org/1999/xlink" content-type="arpha" xlink:type="simple">8F82BB7B-A30B-50A7-922C-D6A6827A1AD1</object-id>
              <tp:taxon-name-part taxon-name-part-type="genus" reg="Corbicula">Corbicula</tp:taxon-name-part>
            </tp:taxon-name><tp:taxon-status xmlns:xlink="http://www.w3.org/1999/xlink" xlink:type="simple">spp.</tp:taxon-status><xref ref-type="fig" rid="F2">Fig. 2D–G</xref></tp:nomenclature><tp:treatment-sec sec-type="material" id="SECID0EJPBG"><title>Material examined.</title><p><abbrev xmlns:xlink="http://www.w3.org/1999/xlink" content-type="institution" xlink:title="Inland Fisheries Research and Development Institute, Cambodia" id="ABBRID0EPPBG" xlink:type="simple">CIFI</abbrev>.MOL.029, <abbrev xmlns:xlink="http://www.w3.org/1999/xlink" content-type="institution" xlink:title="Inland Fisheries Research and Development Institute, Cambodia" id="ABBRID0EUPBG" xlink:type="simple">CIFI</abbrev>.MOL.030, <abbrev xmlns:xlink="http://www.w3.org/1999/xlink" content-type="institution" xlink:title="Inland Fisheries Research and Development Institute, Cambodia" id="ABBRID0EZPBG" xlink:type="simple">CIFI</abbrev>.MOL.031, <abbrev xmlns:xlink="http://www.w3.org/1999/xlink" content-type="institution" xlink:title="Inland Fisheries Research and Development Institute, Cambodia" id="ABBRID0E5PBG" xlink:type="simple">CIFI</abbrev>.MOL.032, <abbrev xmlns:xlink="http://www.w3.org/1999/xlink" content-type="institution" xlink:title="Mahidol University Museum of Natural History, Thailand" id="ABBRID0EDQBG" xlink:type="simple">MUMNH</abbrev>.COR.0194, <abbrev xmlns:xlink="http://www.w3.org/1999/xlink" content-type="institution" xlink:title="Mahidol University Museum of Natural History, Thailand" id="ABBRID0EIQBG" xlink:type="simple">MUMNH</abbrev>.COR.0195, <abbrev xmlns:xlink="http://www.w3.org/1999/xlink" content-type="institution" xlink:title="Mahidol University Museum of Natural History, Thailand" id="ABBRID0ENQBG" xlink:type="simple">MUMNH</abbrev>.COR.0196, <abbrev xmlns:xlink="http://www.w3.org/1999/xlink" content-type="institution" xlink:title="Mahidol University Museum of Natural History, Thailand" id="ABBRID0ESQBG" xlink:type="simple">MUMNH</abbrev>.COR.0197, <abbrev xmlns:xlink="http://www.w3.org/1999/xlink" content-type="institution" xlink:title="Mahidol University Museum of Natural History, Thailand" id="ABBRID0EXQBG" xlink:type="simple">MUMNH</abbrev>.COR.0198, <abbrev xmlns:xlink="http://www.w3.org/1999/xlink" content-type="institution" xlink:title="Mahidol University Museum of Natural History, Thailand" id="ABBRID0E3QBG" xlink:type="simple">MUMNH</abbrev>.COR.0199, <abbrev xmlns:xlink="http://www.w3.org/1999/xlink" content-type="institution" xlink:title="Mahidol University Museum of Natural History, Thailand" id="ABBRID0EBRBG" xlink:type="simple">MUMNH</abbrev>.COR.0200, <abbrev xmlns:xlink="http://www.w3.org/1999/xlink" content-type="institution" xlink:title="Mahidol University Museum of Natural History, Thailand" id="ABBRID0EGRBG" xlink:type="simple">MUMNH</abbrev>.COR.0201, <abbrev xmlns:xlink="http://www.w3.org/1999/xlink" content-type="institution" xlink:title="Mahidol University Museum of Natural History, Thailand" id="ABBRID0ELRBG" xlink:type="simple">MUMNH</abbrev>.COR.0202, <abbrev xmlns:xlink="http://www.w3.org/1999/xlink" content-type="institution" xlink:title="Mahidol University Museum of Natural History, Thailand" id="ABBRID0EQRBG" xlink:type="simple">MUMNH</abbrev>.COR.0203, <abbrev xmlns:xlink="http://www.w3.org/1999/xlink" content-type="institution" xlink:title="Mahidol University Museum of Natural History, Thailand" id="ABBRID0EVRBG" xlink:type="simple">MUMNH</abbrev>.COR.0204, <abbrev xmlns:xlink="http://www.w3.org/1999/xlink" content-type="institution" xlink:title="Mahidol University Museum of Natural History, Thailand" id="ABBRID0E1RBG" xlink:type="simple">MUMNH</abbrev>.COR.0205, <abbrev xmlns:xlink="http://www.w3.org/1999/xlink" content-type="institution" xlink:title="Mahidol University Museum of Natural History, Thailand" id="ABBRID0E6RBG" xlink:type="simple">MUMNH</abbrev>.COR.0206, <abbrev xmlns:xlink="http://www.w3.org/1999/xlink" content-type="institution" xlink:title="Mahidol University Museum of Natural History, Thailand" id="ABBRID0EESBG" xlink:type="simple">MUMNH</abbrev>.COR.0207, <abbrev xmlns:xlink="http://www.w3.org/1999/xlink" content-type="institution" xlink:title="Mahidol University Museum of Natural History, Thailand" id="ABBRID0EJSBG" xlink:type="simple">MUMNH</abbrev>.COR.0208, <abbrev xmlns:xlink="http://www.w3.org/1999/xlink" content-type="institution" xlink:title="Mahidol University Museum of Natural History, Thailand" id="ABBRID0EOSBG" xlink:type="simple">MUMNH</abbrev>.COR.0209, <abbrev xmlns:xlink="http://www.w3.org/1999/xlink" content-type="institution" xlink:title="Mahidol University Museum of Natural History, Thailand" id="ABBRID0ETSBG" xlink:type="simple">MUMNH</abbrev>.COR.0210, <abbrev xmlns:xlink="http://www.w3.org/1999/xlink" content-type="institution" xlink:title="Mahidol University Museum of Natural History, Thailand" id="ABBRID0EYSBG" xlink:type="simple">MUMNH</abbrev>.COR.0211, <abbrev xmlns:xlink="http://www.w3.org/1999/xlink" content-type="institution" xlink:title="Mahidol University Museum of Natural History, Thailand" id="ABBRID0E4SBG" xlink:type="simple">MUMNH</abbrev>.COR.0212, <named-content xmlns:xlink="http://www.w3.org/1999/xlink" content-type="dwc:institutional_code" xlink:type="simple">ZRC</named-content>.MOL.015634, <named-content xmlns:xlink="http://www.w3.org/1999/xlink" content-type="dwc:institutional_code" xlink:type="simple">ZRC</named-content>.MOL.015635, <named-content xmlns:xlink="http://www.w3.org/1999/xlink" content-type="dwc:institutional_code" xlink:type="simple">ZRC</named-content>.MOL.015636, <named-content xmlns:xlink="http://www.w3.org/1999/xlink" content-type="dwc:institutional_code" xlink:type="simple">ZRC</named-content>.MOL.015637, <named-content xmlns:xlink="http://www.w3.org/1999/xlink" content-type="dwc:institutional_code" xlink:type="simple">ZRC</named-content>.MOL.015638.</p></tp:treatment-sec><tp:treatment-sec sec-type="distribution" id="SECID0E2TBG"><title>Distribution and habitat.</title><p>Tonle Sap River and Lake, and most tributaries (locality no. 3, 6, 7, 8, 11, 12, 16, 18, 19, 20, 21, 22, 23, 24, 27, 32, 38, 39 and 40). Buried just below surface of soft, muddy substrate of the water bodies.</p></tp:treatment-sec><tp:treatment-sec sec-type="remarks" id="SECID0EAUBG"><title>Remarks.</title><p>Approximately 17 different species of <italic><tp:taxon-name><tp:taxon-name-part taxon-name-part-type="genus" reg="Corbicula">Corbicula</tp:taxon-name-part></tp:taxon-name></italic> have previously been recorded from Cambodia (Suppl. material <xref ref-type="supplementary-material" rid="S1">1</xref>: Table S1), but there has been no known attempt to verify if all are valid records. In neighbouring Thailand, 21 nominal <italic><tp:taxon-name><tp:taxon-name-part taxon-name-part-type="genus" reg="Corbicula">Corbicula</tp:taxon-name-part></tp:taxon-name></italic> species were all found to belong to only <italic><tp:taxon-name><tp:taxon-name-part taxon-name-part-type="genus" reg="Corbicula">Corbicula</tp:taxon-name-part> <tp:taxon-name-part taxon-name-part-type="species" reg="fluminea">fluminea</tp:taxon-name-part></tp:taxon-name></italic> (OF Müller, 1774), a single species (<xref ref-type="bibr" rid="B37">Kijviriya et al. 1991</xref>). Based on morphological examination of the fresh material from the Tonle Sap basin, it is possible that there may be more than one <italic><tp:taxon-name><tp:taxon-name-part taxon-name-part-type="genus" reg="Corbicula">Corbicula</tp:taxon-name-part></tp:taxon-name></italic> species present. However, further investigation including molecular analysis will be required to confirm the species identities (<xref ref-type="bibr" rid="B4">Bieler and Mikkelsen 2019</xref>).</p><p><italic><tp:taxon-name><tp:taxon-name-part taxon-name-part-type="genus" reg="Corbicula">Corbicula</tp:taxon-name-part></tp:taxon-name></italic> species are the only bivalves that are commercially harvested from the Lake to be sold locally and exported abroad for human consumption and as animal feed (Fig. <xref ref-type="fig" rid="F4">4A, C</xref>). More than 6000 tonnes of <italic><tp:taxon-name><tp:taxon-name-part taxon-name-part-type="genus" reg="Corbicula">Corbicula</tp:taxon-name-part></tp:taxon-name></italic> clams were recorded from five commercial landing sites in Kampong Chhnang Province, within the Tonle Sap basin, over the period of one year (<xref ref-type="bibr" rid="B72">Ngor et al. 2018d</xref>).</p></tp:treatment-sec><tp:treatment-sec><!--Section generated to contain objects referenced in tp:taxon-treatment.--><fig id="F2" position="float" orientation="portrait"><object-id xmlns:xlink="http://www.w3.org/1999/xlink" content-type="doi" xlink:type="simple">10.3897/zookeys.958.53865.figure2</object-id><object-id xmlns:xlink="http://www.w3.org/1999/xlink" content-type="arpha" xlink:type="simple">C5E264F9-3E1D-5B4A-B82D-78CF59FDB00A</object-id><label>Figure 2.</label><caption><p>Freshwater bivalves of the Tonle Sap basin, Cambodia (<tp:taxon-name><tp:taxon-name-part taxon-name-part-type="family">Arcidae</tp:taxon-name-part></tp:taxon-name>, <tp:taxon-name><tp:taxon-name-part taxon-name-part-type="family">Mytilidae</tp:taxon-name-part></tp:taxon-name>, <tp:taxon-name><tp:taxon-name-part taxon-name-part-type="family">Cyrenidae</tp:taxon-name-part></tp:taxon-name>) <bold>A</bold><italic><tp:taxon-name><tp:taxon-name-part taxon-name-part-type="genus" reg="Scaphula">Scaphula</tp:taxon-name-part> <tp:taxon-name-part taxon-name-part-type="species" reg="minuta">minuta</tp:taxon-name-part></tp:taxon-name></italic><bold>B</bold><italic><tp:taxon-name><tp:taxon-name-part taxon-name-part-type="genus" reg="Limnoperna">Limnoperna</tp:taxon-name-part> <tp:taxon-name-part taxon-name-part-type="species" reg="fortunei">fortunei</tp:taxon-name-part></tp:taxon-name></italic><bold>C</bold><italic><tp:taxon-name><tp:taxon-name-part taxon-name-part-type="genus" reg="Sinomytilus">Sinomytilus</tp:taxon-name-part> <tp:taxon-name-part taxon-name-part-type="species" reg="harmandi">harmandi</tp:taxon-name-part></tp:taxon-name></italic><bold>D–G</bold><italic><tp:taxon-name><tp:taxon-name-part taxon-name-part-type="genus" reg="Corbicula">Corbicula</tp:taxon-name-part></tp:taxon-name></italic> spp. Scale bars: 10 mm, unless stated otherwise. Photographs by TH Ng (<bold>A–C</bold>) and K Macharoenboon (<bold>D–G</bold>).</p></caption><graphic xmlns:xlink="http://www.w3.org/1999/xlink" xlink:href="zookeys-958-107-g002.jpg" position="float" orientation="portrait" xlink:type="simple" id="oo_441305.jpg"><uri content-type="original_file" xlink:type="simple">https://binary.pensoft.net/fig/441305</uri></graphic></fig><supplementary-material xmlns:xlink="http://www.w3.org/1999/xlink" id="S1" position="float" orientation="portrait" xlink:type="simple"><object-id content-type="doi" xlink:type="simple">10.3897/zookeys.958.53865.suppl1</object-id><object-id content-type="arpha" xlink:type="simple">95815F69-85FE-538D-91EE-37873B2CDCCB</object-id><label>Supplementary material 1</label><caption><p>Table S1. Historical records of freshwater molluscs from Cambodia</p></caption><statement content-type="dataType"><label>Data type</label><p>records</p></statement><statement content-type="notes"><label>Explanation note</label><p>Historical records of freshwater molluscs from Cambodia based on literature review.</p></statement><media xlink:href="zookeys-958-107-s001.pdf" mimetype="application" mime-subtype="pdf" position="float" orientation="portrait" xlink:type="simple" id="oo_441310.pdf"><uri content-type="original_file" xlink:type="simple">https://binary.pensoft.net/file/441310</uri></media><permissions><license xlink:type="simple"><license-p>This dataset is made available under the Open Database License (http://opendatacommons.org/licenses/odbl/1.0/). The Open Database License (ODbL) is a license agreement intended to allow users to freely share, modify, and use this Dataset while maintaining this same freedom for others, provided that the original source and author(s) are credited.</license-p></license></permissions><attrib specific-use="authors">Ting Hui Ng, Ekgachai Jeratthitikul, Chirasak Sutcharit, Samol Chhuoy, Kakada Pin, Arthit Pholyotha, Warut Siriwut, Ruttapon Srisonchai, Zeb S Hogan, Peng Bun Ngor</attrib></supplementary-material><fig id="F4" position="float" orientation="portrait"><object-id xmlns:xlink="http://www.w3.org/1999/xlink" content-type="doi" xlink:type="simple">10.3897/zookeys.958.53865.figure4</object-id><object-id xmlns:xlink="http://www.w3.org/1999/xlink" content-type="arpha" xlink:type="simple">B5EFC81F-2C0C-5D23-8BB6-AFFDEC9F4363</object-id><label>Figure 4.</label><caption><p>Freshwater mollusc fisheries at the Tonle Sap Lake, Cambodia. Small-scale harvesting of freshwater molluscs <bold>A</bold><italic><tp:taxon-name><tp:taxon-name-part taxon-name-part-type="genus" reg="Corbicula">Corbicula</tp:taxon-name-part></tp:taxon-name></italic> spp. and <bold>B</bold><italic><tp:taxon-name><tp:taxon-name-part taxon-name-part-type="genus" reg="Mekongia">Mekongia</tp:taxon-name-part> <tp:taxon-name-part taxon-name-part-type="species" reg="rattei">rattei</tp:taxon-name-part></tp:taxon-name></italic>, at open areas of the Lake. Freshwater molluscs <bold>C</bold><italic><tp:taxon-name><tp:taxon-name-part taxon-name-part-type="genus" reg="Corbicula">Corbicula</tp:taxon-name-part></tp:taxon-name></italic> spp. and <bold>D</bold><italic><tp:taxon-name><tp:taxon-name-part taxon-name-part-type="genus" reg="Pila">Pila</tp:taxon-name-part></tp:taxon-name></italic> spp., being sorted and packed at main landing sites around the Lake. Photographs by A Pholyotha (<bold>A, B</bold>), TH Ng (<bold>C</bold>), PB Ngor (<bold>D</bold>).</p></caption><graphic xmlns:xlink="http://www.w3.org/1999/xlink" xlink:href="zookeys-958-107-g004.jpg" position="float" orientation="portrait" xlink:type="simple" id="oo_441307.jpg"><uri content-type="original_file" xlink:type="simple">https://binary.pensoft.net/fig/441307</uri></graphic></fig></tp:treatment-sec><ref-list><ref id="B37"><mixed-citation xmlns:xlink="http://www.w3.org/1999/xlink" xlink:type="simple"><person-group><name name-style="western"><surname>Kijviriya</surname><given-names>V</given-names></name><name name-style="western"><surname>Upatham</surname><given-names>ES</given-names></name><name name-style="western"><surname>Viyanant</surname><given-names>V</given-names></name><name name-style="western"><surname>Woodruff</surname><given-names>DS</given-names></name></person-group> (<year>1991</year>) <article-title>Genetic studies of Asian clams, <italic><tp:taxon-name><tp:taxon-name-part taxon-name-part-type="genus">Corbicula</tp:taxon-name-part></tp:taxon-name></italic>, in Thailand: allozymes of 21 nominal species are identical.</article-title><source>American Malacological Bulletin</source><volume>8</volume>(<issue>2</issue>): <fpage>97</fpage>–<lpage>106</lpage>.</mixed-citation></ref><ref id="B4"><mixed-citation xmlns:xlink="http://www.w3.org/1999/xlink" xlink:type="simple"><person-group><name name-style="western"><surname>Bieler</surname><given-names>R</given-names></name><name name-style="western"><surname>Mikkelsen</surname><given-names>PM</given-names></name></person-group> (<year>2019</year>) <article-title><tp:taxon-name><tp:taxon-name-part taxon-name-part-type="family">Cyrenidae</tp:taxon-name-part></tp:taxon-name> Gray, 1840.</article-title> In: <person-group><name name-style="western"><surname>Lydeard</surname><given-names>C</given-names></name><name name-style="western"><surname>Cummings</surname><given-names>KS</given-names></name></person-group> (<role>Eds</role>) <issue-title>Freshwater Mollusks of the World: A Distribution Atlas.</issue-title><source>Johns Hopkins Press, Maryland</source>, <fpage>187</fpage>–<lpage>192</lpage>.</mixed-citation></ref><ref id="B72"><mixed-citation xmlns:xlink="http://www.w3.org/1999/xlink" xlink:type="simple"><person-group><name name-style="western"><surname>Ngor</surname><given-names>PB</given-names></name><name name-style="western"><surname>Sor</surname><given-names>R</given-names></name><name name-style="western"><surname>Prak</surname><given-names>LH</given-names></name><name name-style="western"><surname>So</surname><given-names>N</given-names></name><name name-style="western"><surname>Hogan</surname><given-names>ZS</given-names></name><name name-style="western"><surname>Lek</surname><given-names>S</given-names></name></person-group> (<year>2018d</year>) <article-title>Mollusc fisheries and length-weight relationship in Tonle Sap flood pulse system, Cambodia.</article-title><source>Annales de Limnologie-International Journal of Limnology</source><volume>54</volume>: <fpage>34</fpage>–<lpage>10</lpage>. <ext-link xlink:type="simple" ext-link-type="doi" xlink:href="10.1051/limn/2018026">https://doi.org/10.1051/limn/2018026</ext-link></mixed-citation></ref></ref-list></tp:taxon-treatment>
