# Supplementary material for: Annotated checklist of freshwater molluscs from the largest freshwater lake in Southeast Asia
Source: Zookeys. 2020 Aug 11;958:107–41. doi: 10.3897/zookeys.958.53865 (PMC7434803; doi:10.3897/zookeys.958.53865)
Supplement: XML Treatment for Contradens contradens [file zookeys.958.53865-treatment7.xml]

<!DOCTYPE tp:taxon-treatment
  PUBLIC "-//TaxonX//DTD Taxonomic Treatment Publishing DTD v0 20100105//EN" "tax-treatment-NSO.dtd">
<tp:taxon-treatment xmlns:tp="http://www.plazi.org/taxpub"><tp:treatment-meta><kwd-group><label>Taxon classification</label><kwd><named-content xmlns:xlink="http://www.w3.org/1999/xlink" content-type="kingdom">Animalia</named-content></kwd><kwd><named-content xmlns:xlink="http://www.w3.org/1999/xlink" content-type="order">Unionida</named-content></kwd><kwd><named-content xmlns:xlink="http://www.w3.org/1999/xlink" content-type="family">Unionidae</named-content></kwd></kwd-group><mixed-citation publication-type="journal"><person-group><name><surname>Ng</surname><given-names>Ting Hui</given-names></name><name><surname>Jeratthitikul</surname><given-names>Ekgachai</given-names></name><name><surname>Sutcharit</surname><given-names>Chirasak</given-names></name><name><surname>Chhuoy</surname><given-names>Samol</given-names></name><name><surname>Pin</surname><given-names>Kakada</given-names></name><name><surname>Pholyotha</surname><given-names>Arthit</given-names></name><name><surname>Siriwut</surname><given-names>Warut</given-names></name><name><surname>Srisonchai</surname><given-names>Ruttapon</given-names></name><name><surname>Hogan</surname><given-names>Zeb S.</given-names></name><name><surname>Ngor</surname><given-names>Peng Bun</given-names></name></person-group><article-title>Annotated checklist of freshwater molluscs from the largest freshwater lake in Southeast Asia</article-title><source>Zookeys</source><day>11</day><month>8</month><year>2020</year><volume>958</volume><fpage>107</fpage><lpage>141</lpage><pub-id pub-id-type="doi">10.3897/zookeys.958.53865</pub-id></mixed-citation></tp:treatment-meta><tp:nomenclature><tp:taxon-name><object-id xmlns:xlink="http://www.w3.org/1999/xlink" content-type="arpha" xlink:type="simple">C5815A72-C5AB-5BD7-9EE7-26ABDB04D630</object-id>
              <tp:taxon-name-part taxon-name-part-type="genus" reg="Contradens">Contradens</tp:taxon-name-part>
              <tp:taxon-name-part taxon-name-part-type="species" reg="contradens">contradens</tp:taxon-name-part>
            </tp:taxon-name><tp:taxon-authority>(Lea, 1838)</tp:taxon-authority><xref ref-type="fig" rid="F3">Fig. 3C</xref><tp:nomenclature-citation-list><tp:nomenclature-citation><tp:taxon-name>
                  <tp:taxon-name-part taxon-name-part-type="genus" reg="Unio">Unio</tp:taxon-name-part> <tp:taxon-name-part taxon-name-part-type="species" reg="contradens">contradens</tp:taxon-name-part></tp:taxon-name><comment>Lea, 1838: 75, pl. 18, fig. 58. Type locality: Java.</comment></tp:nomenclature-citation><tp:nomenclature-citation><tp:taxon-name>
                  <tp:taxon-name-part taxon-name-part-type="genus" reg="Uniandra">Uniandra</tp:taxon-name-part> <tp:taxon-name-part taxon-name-part-type="species" reg="contradens">contradens</tp:taxon-name-part> <tp:taxon-name-part taxon-name-part-type="subspecies" reg="tumidula">tumidula</tp:taxon-name-part></tp:taxon-name><comment>: <xref ref-type="bibr" rid="B8">Brandt 1974</xref>: 290–291, pl. 24, figs 51, 52.</comment></tp:nomenclature-citation><tp:nomenclature-citation><tp:taxon-name>
                  <tp:taxon-name-part taxon-name-part-type="genus" reg="Uniandra">Uniandra</tp:taxon-name-part> <tp:taxon-name-part taxon-name-part-type="species" reg="contradens">contradens</tp:taxon-name-part> <tp:taxon-name-part taxon-name-part-type="subspecies" reg="rustica">rustica</tp:taxon-name-part></tp:taxon-name><comment>: <xref ref-type="bibr" rid="B8">Brandt 1974</xref>: 291–292, pl. 24, fig. 53.</comment></tp:nomenclature-citation><tp:nomenclature-citation><tp:taxon-name>
                  <tp:taxon-name-part taxon-name-part-type="genus" reg="Uniandra">Uniandra</tp:taxon-name-part> <tp:taxon-name-part taxon-name-part-type="species" reg="contradens">contradens</tp:taxon-name-part> <tp:taxon-name-part taxon-name-part-type="subspecies" reg="fischeriana">fischeriana</tp:taxon-name-part></tp:taxon-name><comment>: <xref ref-type="bibr" rid="B8">Brandt 1974</xref>: 292, pl. 24, fig. 55.</comment></tp:nomenclature-citation></tp:nomenclature-citation-list></tp:nomenclature><tp:treatment-sec sec-type="material" id="SECID0E2AAI"><title>Material examined.</title><p><abbrev xmlns:xlink="http://www.w3.org/1999/xlink" content-type="institution" xlink:title="Inland Fisheries Research and Development Institute, Cambodia" id="ABBRID0EBBAI" xlink:type="simple">CIFI</abbrev>.MOL.017, <abbrev xmlns:xlink="http://www.w3.org/1999/xlink" content-type="institution" xlink:title="Inland Fisheries Research and Development Institute, Cambodia" id="ABBRID0EGBAI" xlink:type="simple">CIFI</abbrev>.MOL.018, <abbrev xmlns:xlink="http://www.w3.org/1999/xlink" content-type="institution" xlink:title="Mahidol University Museum of Natural History, Thailand" id="ABBRID0ELBAI" xlink:type="simple">MUMNH</abbrev>.UNI.2621, <abbrev xmlns:xlink="http://www.w3.org/1999/xlink" content-type="institution" xlink:title="Mahidol University Museum of Natural History, Thailand" id="ABBRID0EQBAI" xlink:type="simple">MUMNH</abbrev>.UNI.2629, <abbrev xmlns:xlink="http://www.w3.org/1999/xlink" content-type="institution" xlink:title="Mahidol University Museum of Natural History, Thailand" id="ABBRID0EVBAI" xlink:type="simple">MUMNH</abbrev>.UNI.2633, <abbrev xmlns:xlink="http://www.w3.org/1999/xlink" content-type="institution" xlink:title="Mahidol University Museum of Natural History, Thailand" id="ABBRID0E1BAI" xlink:type="simple">MUMNH</abbrev>.UNI.2648, <abbrev xmlns:xlink="http://www.w3.org/1999/xlink" content-type="institution" xlink:title="Mahidol University Museum of Natural History, Thailand" id="ABBRID0E6BAI" xlink:type="simple">MUMNH</abbrev>.UNI.2651, <named-content xmlns:xlink="http://www.w3.org/1999/xlink" content-type="dwc:institutional_code" xlink:type="simple">ZRC</named-content>.MOL.015639.</p></tp:treatment-sec><tp:treatment-sec sec-type="distribution" id="SECID0EJCAI"><title>Distribution and habitat.</title><p>Tonle Sap Lake at Kampong Chhnang and Siem Reap Provinces, and Chhnok Tru landing point (locality no. 8, 11, 18, 36, 37, and 39); in soft muddy substrate.</p></tp:treatment-sec><tp:treatment-sec sec-type="remarks" id="SECID0EOCAI"><title>Remarks.</title><p>Not sold for food, collected as by-catch of <italic><tp:taxon-name><tp:taxon-name-part taxon-name-part-type="genus" reg="Corbicula">Corbicula</tp:taxon-name-part></tp:taxon-name></italic> and <italic><tp:taxon-name><tp:taxon-name-part taxon-name-part-type="genus" reg="Mekongia">Mekongia</tp:taxon-name-part></tp:taxon-name></italic> harvests, and were often observed to be discarded along with other large unionids. <italic><tp:taxon-name><tp:taxon-name-part taxon-name-part-type="genus" reg="Contradens">Contradens</tp:taxon-name-part> <tp:taxon-name-part taxon-name-part-type="species" reg="contradens">contradens</tp:taxon-name-part></tp:taxon-name></italic> was recently noted for its high varation in shell morphology dued to phenotypic plasticity (<xref ref-type="bibr" rid="B34">Jeratthitikul et al. 2019b</xref>). The species recognised here may represent one of <italic><tp:taxon-name><tp:taxon-name-part taxon-name-part-type="genus" reg="Contradens">Contradens</tp:taxon-name-part> <tp:taxon-name-part taxon-name-part-type="species" reg="contradens">contradens</tp:taxon-name-part></tp:taxon-name></italic> varations or could be recognised as a distinct species, e.g., <italic><tp:taxon-name><tp:taxon-name-part taxon-name-part-type="genus" reg="Unio">Unio</tp:taxon-name-part> <tp:taxon-name-part taxon-name-part-type="species" reg="dautzenbergi">dautzenbergi</tp:taxon-name-part></tp:taxon-name></italic> Morlet, 1889. Further molecular studies are necessary to confirm the taxonomic status. The present collected specimens are strongly sculptured with irregularly concentric wrinkles throughout the shell, similar to some populations from Chao Praya basin, Thailand.</p></tp:treatment-sec><tp:treatment-sec><!--Section generated to contain objects referenced in tp:taxon-treatment.--><fig id="F3" position="float" orientation="portrait"><object-id xmlns:xlink="http://www.w3.org/1999/xlink" content-type="doi" xlink:type="simple">10.3897/zookeys.958.53865.figure3</object-id><object-id xmlns:xlink="http://www.w3.org/1999/xlink" content-type="arpha" xlink:type="simple">5B05AEEF-9B13-5362-A4BB-B4F7837C22C2</object-id><label>Figure 3.</label><caption><p>Freshwater bivalves of the Tonle Sap basin, Cambodia (<tp:taxon-name><tp:taxon-name-part taxon-name-part-type="family">Pharidae</tp:taxon-name-part></tp:taxon-name> and <tp:taxon-name><tp:taxon-name-part taxon-name-part-type="family">Unionidae</tp:taxon-name-part></tp:taxon-name>) <bold>A</bold><italic><tp:taxon-name><tp:taxon-name-part taxon-name-part-type="genus" reg="Novaculina">Novaculina</tp:taxon-name-part> <tp:taxon-name-part taxon-name-part-type="species" reg="siamensis">siamensis</tp:taxon-name-part></tp:taxon-name></italic><bold>B</bold><italic><tp:taxon-name><tp:taxon-name-part taxon-name-part-type="genus" reg="Bineurus">Bineurus</tp:taxon-name-part> <tp:taxon-name-part taxon-name-part-type="species" reg="mouhotii">mouhotii</tp:taxon-name-part></tp:taxon-name></italic><bold>C</bold><italic><tp:taxon-name><tp:taxon-name-part taxon-name-part-type="genus" reg="Contradens">Contradens</tp:taxon-name-part> <tp:taxon-name-part taxon-name-part-type="species" reg="contradens">contradens</tp:taxon-name-part></tp:taxon-name></italic><bold>D</bold><italic><tp:taxon-name><tp:taxon-name-part taxon-name-part-type="genus" reg="Ensidens">Ensidens</tp:taxon-name-part> <tp:taxon-name-part taxon-name-part-type="species" reg="ingallsianus">ingallsianus</tp:taxon-name-part></tp:taxon-name></italic><bold>E</bold><italic><tp:taxon-name><tp:taxon-name-part taxon-name-part-type="genus" reg="Hyriopsis">Hyriopsis</tp:taxon-name-part> <tp:taxon-name-part taxon-name-part-type="species" reg="bialata">bialata</tp:taxon-name-part></tp:taxon-name></italic><bold>F</bold><italic><tp:taxon-name><tp:taxon-name-part taxon-name-part-type="genus" reg="Hyriopsis">Hyriopsis</tp:taxon-name-part> <tp:taxon-name-part taxon-name-part-type="species" reg="delaportei">delaportei</tp:taxon-name-part></tp:taxon-name></italic><bold>G</bold><italic><tp:taxon-name><tp:taxon-name-part taxon-name-part-type="genus" reg="Monodontina">Monodontina</tp:taxon-name-part> <tp:taxon-name-part taxon-name-part-type="species" reg="cambodjensis">cambodjensis</tp:taxon-name-part></tp:taxon-name></italic><bold>H</bold><italic><tp:taxon-name><tp:taxon-name-part taxon-name-part-type="genus" reg="Physunio">Physunio</tp:taxon-name-part> <tp:taxon-name-part taxon-name-part-type="species" reg="micropterus">micropterus</tp:taxon-name-part></tp:taxon-name></italic><bold>I</bold><italic><tp:taxon-name><tp:taxon-name-part taxon-name-part-type="genus" reg="Pilsbryoconcha">Pilsbryoconcha</tp:taxon-name-part> <tp:taxon-name-part taxon-name-part-type="species" reg="linguaeformis">linguaeformis</tp:taxon-name-part></tp:taxon-name></italic><bold>J</bold><italic><tp:taxon-name><tp:taxon-name-part taxon-name-part-type="genus" reg="Pilsbryoconcha">Pilsbryoconcha</tp:taxon-name-part> <tp:taxon-name-part taxon-name-part-type="species" reg="lemeslei">lemeslei</tp:taxon-name-part></tp:taxon-name></italic> and <bold>K</bold><italic><tp:taxon-name><tp:taxon-name-part taxon-name-part-type="genus" reg="Scabies">Scabies</tp:taxon-name-part> <tp:taxon-name-part taxon-name-part-type="species" reg="mandarinus">mandarinus</tp:taxon-name-part></tp:taxon-name></italic>. Scale bars: 10 mm, unless stated otherwise. Photographs by K Macharoenboon.</p></caption><graphic xmlns:xlink="http://www.w3.org/1999/xlink" xlink:href="zookeys-958-107-g003.jpg" position="float" orientation="portrait" xlink:type="simple" id="oo_441306.jpg"><uri content-type="original_file" xlink:type="simple">https://binary.pensoft.net/fig/441306</uri></graphic></fig></tp:treatment-sec><ref-list><ref id="B8"><mixed-citation xmlns:xlink="http://www.w3.org/1999/xlink" xlink:type="simple"><person-group><name name-style="western"><surname>Brandt</surname><given-names>RAM</given-names></name></person-group> (<year>1974</year>) <article-title>The non-marine aquatic <tp:taxon-name><tp:taxon-name-part taxon-name-part-type="phylum">Mollusca</tp:taxon-name-part></tp:taxon-name> of Thailand.</article-title><source>Archiv für Molluskenkunde</source><volume>105</volume>: <fpage>1</fpage>–<lpage>423</lpage>.</mixed-citation></ref><ref id="B34"><mixed-citation xmlns:xlink="http://www.w3.org/1999/xlink" xlink:type="simple"><person-group><name name-style="western"><surname>Jeratthitikul</surname><given-names>E</given-names></name><name name-style="western"><surname>Phuangphong</surname><given-names>S</given-names></name><name name-style="western"><surname>Sutcharit</surname><given-names>C</given-names></name><name name-style="western"><surname>Prasankok</surname><given-names>P</given-names></name><name name-style="western"><surname>Kongim</surname><given-names>B</given-names></name><name name-style="western"><surname>Panha</surname><given-names>S</given-names></name></person-group> (<year>2019b</year>) <article-title>Integrative taxonomy reveals phenotypic plasticity in the freshwater mussel <italic><tp:taxon-name><tp:taxon-name-part taxon-name-part-type="genus">Contradens</tp:taxon-name-part> <tp:taxon-name-part taxon-name-part-type="species">contradens</tp:taxon-name-part></tp:taxon-name></italic> (<tp:taxon-name><tp:taxon-name-part taxon-name-part-type="class">Bivalvia</tp:taxon-name-part></tp:taxon-name>: <tp:taxon-name><tp:taxon-name-part taxon-name-part-type="family">Unionidae</tp:taxon-name-part></tp:taxon-name>) in Thailand, with a description of a new species.</article-title><source>Systematics and Biodiversity</source><volume>17</volume>: <fpage>134</fpage>–<lpage>147</lpage>. <ext-link xlink:type="simple" ext-link-type="doi" xlink:href="10.1080/14772000.2018.1554607">https://doi.org/10.1080/14772000.2018.1554607</ext-link></mixed-citation></ref></ref-list></tp:taxon-treatment>
