# Supplementary material for: Annotated checklist of freshwater molluscs from the largest freshwater lake in Southeast Asia
Source: Zookeys. 2020 Aug 11;958:107–41. doi: 10.3897/zookeys.958.53865 (PMC7434803; doi:10.3897/zookeys.958.53865)
Supplement: XML Treatment for Ensidens ingallsianus [file zookeys.958.53865-treatment8.xml]

<!DOCTYPE tp:taxon-treatment
  PUBLIC "-//TaxonX//DTD Taxonomic Treatment Publishing DTD v0 20100105//EN" "tax-treatment-NSO.dtd">
<tp:taxon-treatment xmlns:tp="http://www.plazi.org/taxpub"><tp:treatment-meta><kwd-group><label>Taxon classification</label><kwd><named-content xmlns:xlink="http://www.w3.org/1999/xlink" content-type="kingdom">Animalia</named-content></kwd><kwd><named-content xmlns:xlink="http://www.w3.org/1999/xlink" content-type="order">Unionida</named-content></kwd><kwd><named-content xmlns:xlink="http://www.w3.org/1999/xlink" content-type="family">Unionidae</named-content></kwd></kwd-group><mixed-citation publication-type="journal"><person-group><name><surname>Ng</surname><given-names>Ting Hui</given-names></name><name><surname>Jeratthitikul</surname><given-names>Ekgachai</given-names></name><name><surname>Sutcharit</surname><given-names>Chirasak</given-names></name><name><surname>Chhuoy</surname><given-names>Samol</given-names></name><name><surname>Pin</surname><given-names>Kakada</given-names></name><name><surname>Pholyotha</surname><given-names>Arthit</given-names></name><name><surname>Siriwut</surname><given-names>Warut</given-names></name><name><surname>Srisonchai</surname><given-names>Ruttapon</given-names></name><name><surname>Hogan</surname><given-names>Zeb S.</given-names></name><name><surname>Ngor</surname><given-names>Peng Bun</given-names></name></person-group><article-title>Annotated checklist of freshwater molluscs from the largest freshwater lake in Southeast Asia</article-title><source>Zookeys</source><day>11</day><month>8</month><year>2020</year><volume>958</volume><fpage>107</fpage><lpage>141</lpage><pub-id pub-id-type="doi">10.3897/zookeys.958.53865</pub-id></mixed-citation></tp:treatment-meta><tp:nomenclature><tp:taxon-name><object-id xmlns:xlink="http://www.w3.org/1999/xlink" content-type="arpha" xlink:type="simple">31C70802-B231-5FC0-A624-8DEA20589506</object-id>
              <tp:taxon-name-part taxon-name-part-type="genus" reg="Ensidens">Ensidens</tp:taxon-name-part>
              <tp:taxon-name-part taxon-name-part-type="species" reg="ingallsianus">ingallsianus</tp:taxon-name-part>
            </tp:taxon-name><tp:taxon-authority>(Lea, 1852)</tp:taxon-authority><xref ref-type="fig" rid="F3">Fig. 3D</xref><tp:nomenclature-citation-list><tp:nomenclature-citation><tp:taxon-name>
                  <tp:taxon-name-part taxon-name-part-type="genus" reg="Unio">Unio</tp:taxon-name-part> <tp:taxon-name-part taxon-name-part-type="species" reg="ingallsianus">ingallsianus</tp:taxon-name-part></tp:taxon-name><comment>Lea, 1852: 282, pl. 24, fig. 41. Type locality: “Siam”.</comment></tp:nomenclature-citation><tp:nomenclature-citation><tp:taxon-name>
                  <tp:taxon-name-part taxon-name-part-type="genus" reg="Ensidens">Ensidens</tp:taxon-name-part> <tp:taxon-name-part taxon-name-part-type="species" reg="ingallsianus">ingallsianus</tp:taxon-name-part> <tp:taxon-name-part taxon-name-part-type="subspecies" reg="ingallsianus">ingallsianus</tp:taxon-name-part></tp:taxon-name><comment>: <xref ref-type="bibr" rid="B8">Brandt 1974</xref>: 288, pl. 24, fig. 47.</comment></tp:nomenclature-citation><tp:nomenclature-citation><tp:taxon-name>
                  <tp:taxon-name-part taxon-name-part-type="genus" reg="Ensidens">Ensidens</tp:taxon-name-part> <tp:taxon-name-part taxon-name-part-type="species" reg="ingallsianus">ingallsianus</tp:taxon-name-part></tp:taxon-name><comment>: <xref ref-type="bibr" rid="B61">Muanta et al. 2019</xref>: 224–231.</comment></tp:nomenclature-citation></tp:nomenclature-citation-list></tp:nomenclature><tp:treatment-sec sec-type="material" id="SECID0ECHAI"><title>Material examined.</title><p><abbrev xmlns:xlink="http://www.w3.org/1999/xlink" content-type="institution" xlink:title="Inland Fisheries Research and Development Institute, Cambodia" id="ABBRID0EIHAI" xlink:type="simple">CIFI</abbrev>.MOL.019, <abbrev xmlns:xlink="http://www.w3.org/1999/xlink" content-type="institution" xlink:title="Inland Fisheries Research and Development Institute, Cambodia" id="ABBRID0ENHAI" xlink:type="simple">CIFI</abbrev>.MOL.020, <abbrev xmlns:xlink="http://www.w3.org/1999/xlink" content-type="institution" xlink:title="Inland Fisheries Research and Development Institute, Cambodia" id="ABBRID0ESHAI" xlink:type="simple">CIFI</abbrev>.MOL.021, <abbrev xmlns:xlink="http://www.w3.org/1999/xlink" content-type="institution" xlink:title="Inland Fisheries Research and Development Institute, Cambodia" id="ABBRID0EXHAI" xlink:type="simple">CIFI</abbrev>.MOL.022, <abbrev xmlns:xlink="http://www.w3.org/1999/xlink" content-type="institution" xlink:title="Mahidol University Museum of Natural History, Thailand" id="ABBRID0E3HAI" xlink:type="simple">MUMNH</abbrev>.UNI.2617, <abbrev xmlns:xlink="http://www.w3.org/1999/xlink" content-type="institution" xlink:title="Mahidol University Museum of Natural History, Thailand" id="ABBRID0EBIAI" xlink:type="simple">MUMNH</abbrev>.UNI.2626, <abbrev xmlns:xlink="http://www.w3.org/1999/xlink" content-type="institution" xlink:title="Mahidol University Museum of Natural History, Thailand" id="ABBRID0EGIAI" xlink:type="simple">MUMNH</abbrev>.UNI.2634, <abbrev xmlns:xlink="http://www.w3.org/1999/xlink" content-type="institution" xlink:title="Mahidol University Museum of Natural History, Thailand" id="ABBRID0ELIAI" xlink:type="simple">MUMNH</abbrev>.UNI.2642, <abbrev xmlns:xlink="http://www.w3.org/1999/xlink" content-type="institution" xlink:title="Mahidol University Museum of Natural History, Thailand" id="ABBRID0EQIAI" xlink:type="simple">MUMNH</abbrev>.UNI.2644, <abbrev xmlns:xlink="http://www.w3.org/1999/xlink" content-type="institution" xlink:title="Mahidol University Museum of Natural History, Thailand" id="ABBRID0EVIAI" xlink:type="simple">MUMNH</abbrev>.UNI.2649, <abbrev xmlns:xlink="http://www.w3.org/1999/xlink" content-type="institution" xlink:title="Mahidol University Museum of Natural History, Thailand" id="ABBRID0E1IAI" xlink:type="simple">MUMNH</abbrev>.UNI.2655, <abbrev xmlns:xlink="http://www.w3.org/1999/xlink" content-type="institution" xlink:title="Mahidol University Museum of Natural History, Thailand" id="ABBRID0E6IAI" xlink:type="simple">MUMNH</abbrev>.UNI.2657, <abbrev xmlns:xlink="http://www.w3.org/1999/xlink" content-type="institution" xlink:title="Mahidol University Museum of Natural History, Thailand" id="ABBRID0EEJAI" xlink:type="simple">MUMNH</abbrev>.UNI.2666, <abbrev xmlns:xlink="http://www.w3.org/1999/xlink" content-type="institution" xlink:title="Mahidol University Museum of Natural History, Thailand" id="ABBRID0EJJAI" xlink:type="simple">MUMNH</abbrev>.UNI.2668, <abbrev xmlns:xlink="http://www.w3.org/1999/xlink" content-type="institution" xlink:title="Mahidol University Museum of Natural History, Thailand" id="ABBRID0EOJAI" xlink:type="simple">MUMNH</abbrev>.UNI.2672, <abbrev xmlns:xlink="http://www.w3.org/1999/xlink" content-type="institution" xlink:title="Mahidol University Museum of Natural History, Thailand" id="ABBRID0ETJAI" xlink:type="simple">MUMNH</abbrev>.UNI.2673, <named-content xmlns:xlink="http://www.w3.org/1999/xlink" content-type="dwc:institutional_code" xlink:type="simple">ZRC</named-content>.MOL.015640, <named-content xmlns:xlink="http://www.w3.org/1999/xlink" content-type="dwc:institutional_code" xlink:type="simple">ZRC</named-content>.MOL.015641, <named-content xmlns:xlink="http://www.w3.org/1999/xlink" content-type="dwc:institutional_code" xlink:type="simple">ZRC</named-content>.MOL.015642, <named-content xmlns:xlink="http://www.w3.org/1999/xlink" content-type="dwc:institutional_code" xlink:type="simple">ZRC</named-content>.MOL.015643.</p></tp:treatment-sec><tp:treatment-sec sec-type="distribution" id="SECID0EMKAI"><title>Distribution and habitat.</title><p>Tonle Sap Lake at Kampong Chhnang, Siem Reap and Kampong Thom Provinces, Sen River in Kampong Thom Province, Sangkae River in Battambang Province, Chi Kraeng River and Kralanh River in Siem Reap Province, Tonle Sap River in Kandal Province (locality no. 3, 7, 8, 12, 13, 21, 23, 24, 30, 36, 40 and 44); in soft muddy substrate.</p></tp:treatment-sec><tp:treatment-sec sec-type="remarks" id="SECID0ERKAI"><title>Remarks.</title><p>Not sold for food, collected as by-catch of <italic><tp:taxon-name><tp:taxon-name-part taxon-name-part-type="genus" reg="Corbicula">Corbicula</tp:taxon-name-part></tp:taxon-name></italic> and <italic><tp:taxon-name><tp:taxon-name-part taxon-name-part-type="genus" reg="Mekongia">Mekongia</tp:taxon-name-part></tp:taxon-name></italic> harvests, and were often observed to be discarded along with other large unionids. The species previously identified as <italic><tp:taxon-name><tp:taxon-name-part taxon-name-part-type="genus" reg="Ensidens">Ensidens</tp:taxon-name-part> <tp:taxon-name-part taxon-name-part-type="species" reg="ingallsianus">ingallsianus</tp:taxon-name-part></tp:taxon-name></italic> has recently been revealed as a complex of two species (<xref ref-type="bibr" rid="B61">Muanta et al. 2019</xref>), one clade that is restricted to the Chao Praya River basin in Thailand, and another clade from the Tonle Sap and Bang Prakong River basins (<xref ref-type="bibr" rid="B61">Muanta et al. 2019</xref>). These two clades could be separated by using the position of the umbo, which is more anterior than in the Tonle Sap clade. As far as we know, there is no other available name for the species from the Tonle Sap basin. Therefore, the name <italic><tp:taxon-name><tp:taxon-name-part taxon-name-part-type="genus" reg="Ensidens">Ensidens</tp:taxon-name-part> <tp:taxon-name-part taxon-name-part-type="species" reg="ingallsianus">ingallsianus</tp:taxon-name-part></tp:taxon-name></italic> is herein used until the systematic revision of this species complex is completed.</p></tp:treatment-sec><tp:treatment-sec><!--Section generated to contain objects referenced in tp:taxon-treatment.--><fig id="F3" position="float" orientation="portrait"><object-id xmlns:xlink="http://www.w3.org/1999/xlink" content-type="doi" xlink:type="simple">10.3897/zookeys.958.53865.figure3</object-id><object-id xmlns:xlink="http://www.w3.org/1999/xlink" content-type="arpha" xlink:type="simple">5B05AEEF-9B13-5362-A4BB-B4F7837C22C2</object-id><label>Figure 3.</label><caption><p>Freshwater bivalves of the Tonle Sap basin, Cambodia (<tp:taxon-name><tp:taxon-name-part taxon-name-part-type="family">Pharidae</tp:taxon-name-part></tp:taxon-name> and <tp:taxon-name><tp:taxon-name-part taxon-name-part-type="family">Unionidae</tp:taxon-name-part></tp:taxon-name>) <bold>A</bold><italic><tp:taxon-name><tp:taxon-name-part taxon-name-part-type="genus" reg="Novaculina">Novaculina</tp:taxon-name-part> <tp:taxon-name-part taxon-name-part-type="species" reg="siamensis">siamensis</tp:taxon-name-part></tp:taxon-name></italic><bold>B</bold><italic><tp:taxon-name><tp:taxon-name-part taxon-name-part-type="genus" reg="Bineurus">Bineurus</tp:taxon-name-part> <tp:taxon-name-part taxon-name-part-type="species" reg="mouhotii">mouhotii</tp:taxon-name-part></tp:taxon-name></italic><bold>C</bold><italic><tp:taxon-name><tp:taxon-name-part taxon-name-part-type="genus" reg="Contradens">Contradens</tp:taxon-name-part> <tp:taxon-name-part taxon-name-part-type="species" reg="contradens">contradens</tp:taxon-name-part></tp:taxon-name></italic><bold>D</bold><italic><tp:taxon-name><tp:taxon-name-part taxon-name-part-type="genus" reg="Ensidens">Ensidens</tp:taxon-name-part> <tp:taxon-name-part taxon-name-part-type="species" reg="ingallsianus">ingallsianus</tp:taxon-name-part></tp:taxon-name></italic><bold>E</bold><italic><tp:taxon-name><tp:taxon-name-part taxon-name-part-type="genus" reg="Hyriopsis">Hyriopsis</tp:taxon-name-part> <tp:taxon-name-part taxon-name-part-type="species" reg="bialata">bialata</tp:taxon-name-part></tp:taxon-name></italic><bold>F</bold><italic><tp:taxon-name><tp:taxon-name-part taxon-name-part-type="genus" reg="Hyriopsis">Hyriopsis</tp:taxon-name-part> <tp:taxon-name-part taxon-name-part-type="species" reg="delaportei">delaportei</tp:taxon-name-part></tp:taxon-name></italic><bold>G</bold><italic><tp:taxon-name><tp:taxon-name-part taxon-name-part-type="genus" reg="Monodontina">Monodontina</tp:taxon-name-part> <tp:taxon-name-part taxon-name-part-type="species" reg="cambodjensis">cambodjensis</tp:taxon-name-part></tp:taxon-name></italic><bold>H</bold><italic><tp:taxon-name><tp:taxon-name-part taxon-name-part-type="genus" reg="Physunio">Physunio</tp:taxon-name-part> <tp:taxon-name-part taxon-name-part-type="species" reg="micropterus">micropterus</tp:taxon-name-part></tp:taxon-name></italic><bold>I</bold><italic><tp:taxon-name><tp:taxon-name-part taxon-name-part-type="genus" reg="Pilsbryoconcha">Pilsbryoconcha</tp:taxon-name-part> <tp:taxon-name-part taxon-name-part-type="species" reg="linguaeformis">linguaeformis</tp:taxon-name-part></tp:taxon-name></italic><bold>J</bold><italic><tp:taxon-name><tp:taxon-name-part taxon-name-part-type="genus" reg="Pilsbryoconcha">Pilsbryoconcha</tp:taxon-name-part> <tp:taxon-name-part taxon-name-part-type="species" reg="lemeslei">lemeslei</tp:taxon-name-part></tp:taxon-name></italic> and <bold>K</bold><italic><tp:taxon-name><tp:taxon-name-part taxon-name-part-type="genus" reg="Scabies">Scabies</tp:taxon-name-part> <tp:taxon-name-part taxon-name-part-type="species" reg="mandarinus">mandarinus</tp:taxon-name-part></tp:taxon-name></italic>. Scale bars: 10 mm, unless stated otherwise. Photographs by K Macharoenboon.</p></caption><graphic xmlns:xlink="http://www.w3.org/1999/xlink" xlink:href="zookeys-958-107-g003.jpg" position="float" orientation="portrait" xlink:type="simple" id="oo_441306.jpg"><uri content-type="original_file" xlink:type="simple">https://binary.pensoft.net/fig/441306</uri></graphic></fig></tp:treatment-sec><ref-list><ref id="B8"><mixed-citation xmlns:xlink="http://www.w3.org/1999/xlink" xlink:type="simple"><person-group><name name-style="western"><surname>Brandt</surname><given-names>RAM</given-names></name></person-group> (<year>1974</year>) <article-title>The non-marine aquatic <tp:taxon-name><tp:taxon-name-part taxon-name-part-type="phylum">Mollusca</tp:taxon-name-part></tp:taxon-name> of Thailand.</article-title><source>Archiv für Molluskenkunde</source><volume>105</volume>: <fpage>1</fpage>–<lpage>423</lpage>.</mixed-citation></ref><ref id="B61"><mixed-citation xmlns:xlink="http://www.w3.org/1999/xlink" xlink:type="simple"><person-group><name name-style="western"><surname>Muanta</surname><given-names>S</given-names></name><name name-style="western"><surname>Jeratthitikul</surname><given-names>E</given-names></name><name name-style="western"><surname>Panha</surname><given-names>S</given-names></name><name name-style="western"><surname>Prasankok</surname><given-names>P</given-names></name></person-group> (<year>2019</year>) <article-title>Phylogeography of the freshwater bivalve genus <italic><tp:taxon-name><tp:taxon-name-part taxon-name-part-type="genus">Ensiden</tp:taxon-name-part></tp:taxon-name></italic> (<tp:taxon-name><tp:taxon-name-part taxon-name-part-type="family">Unionidae</tp:taxon-name-part></tp:taxon-name>) in Thailand.</article-title><source>Journal of Molluscan Studies</source><volume>85</volume>(<issue>2</issue>): <fpage>224</fpage>–<lpage>231</lpage>. <ext-link xlink:type="simple" ext-link-type="doi" xlink:href="10.1093/mollus/eyz013">https://doi.org/10.1093/mollus/eyz013</ext-link></mixed-citation></ref></ref-list></tp:taxon-treatment>
