# Supplementary material for: Annotated checklist of freshwater molluscs from the largest freshwater lake in Southeast Asia
Source: Zookeys. 2020 Aug 11;958:107–41. doi: 10.3897/zookeys.958.53865 (PMC7434803; doi:10.3897/zookeys.958.53865)
Supplement: XML Treatment for Monodontina cambodjensis [file zookeys.958.53865-treatment11.xml]

<!DOCTYPE tp:taxon-treatment
  PUBLIC "-//TaxonX//DTD Taxonomic Treatment Publishing DTD v0 20100105//EN" "tax-treatment-NSO.dtd">
<tp:taxon-treatment xmlns:tp="http://www.plazi.org/taxpub"><tp:treatment-meta><kwd-group><label>Taxon classification</label><kwd><named-content xmlns:xlink="http://www.w3.org/1999/xlink" content-type="kingdom">Animalia</named-content></kwd><kwd><named-content xmlns:xlink="http://www.w3.org/1999/xlink" content-type="order">Unionida</named-content></kwd><kwd><named-content xmlns:xlink="http://www.w3.org/1999/xlink" content-type="family">Unionidae</named-content></kwd></kwd-group><mixed-citation publication-type="journal"><person-group><name><surname>Ng</surname><given-names>Ting Hui</given-names></name><name><surname>Jeratthitikul</surname><given-names>Ekgachai</given-names></name><name><surname>Sutcharit</surname><given-names>Chirasak</given-names></name><name><surname>Chhuoy</surname><given-names>Samol</given-names></name><name><surname>Pin</surname><given-names>Kakada</given-names></name><name><surname>Pholyotha</surname><given-names>Arthit</given-names></name><name><surname>Siriwut</surname><given-names>Warut</given-names></name><name><surname>Srisonchai</surname><given-names>Ruttapon</given-names></name><name><surname>Hogan</surname><given-names>Zeb S.</given-names></name><name><surname>Ngor</surname><given-names>Peng Bun</given-names></name></person-group><article-title>Annotated checklist of freshwater molluscs from the largest freshwater lake in Southeast Asia</article-title><source>Zookeys</source><day>11</day><month>8</month><year>2020</year><volume>958</volume><fpage>107</fpage><lpage>141</lpage><pub-id pub-id-type="doi">10.3897/zookeys.958.53865</pub-id></mixed-citation></tp:treatment-meta><tp:nomenclature><tp:taxon-name><object-id xmlns:xlink="http://www.w3.org/1999/xlink" content-type="arpha" xlink:type="simple">E8DE255F-0B08-57C0-908F-29CC6E7130CA</object-id>
              <tp:taxon-name-part taxon-name-part-type="genus" reg="Monodontina">Monodontina</tp:taxon-name-part>
              <tp:taxon-name-part taxon-name-part-type="species" reg="cambodjensis">cambodjensis</tp:taxon-name-part>
            </tp:taxon-name><tp:taxon-authority>(Petit de la Saussaye, 1865)</tp:taxon-authority><xref ref-type="fig" rid="F3">Fig. 3G</xref><tp:nomenclature-citation-list><tp:nomenclature-citation><tp:taxon-name>
                  <tp:taxon-name-part taxon-name-part-type="genus" reg="Monocondylaea">Monocondylaea</tp:taxon-name-part> <tp:taxon-name-part taxon-name-part-type="species" reg="cambodjensis">cambodjensis</tp:taxon-name-part></tp:taxon-name><comment>Petit de la Saussaye, 1865: 16, pl. 4, fig. 4. Type locality: “Battabbang, Cambodge”.</comment></tp:nomenclature-citation><tp:nomenclature-citation><tp:taxon-name>
                  <tp:taxon-name-part taxon-name-part-type="genus" reg="Pseudodon">Pseudodon</tp:taxon-name-part> <tp:taxon-name-part taxon-name-part-type="species" reg="cambodjensis">cambodjensis</tp:taxon-name-part> <tp:taxon-name-part taxon-name-part-type="subspecies" reg="cambodjensis">cambodjensis</tp:taxon-name-part></tp:taxon-name><comment>: <xref ref-type="bibr" rid="B8">Brandt 1974</xref>: 269, pl. 19, fig. 28.</comment></tp:nomenclature-citation><tp:nomenclature-citation><tp:taxon-name>
                  <tp:taxon-name-part taxon-name-part-type="genus" reg="Monodontina">Monodontina</tp:taxon-name-part> <tp:taxon-name-part taxon-name-part-type="species" reg="cambodjensis">cambodjensis</tp:taxon-name-part></tp:taxon-name><comment>: <xref ref-type="bibr" rid="B6">Bolotov et al. 2017</xref>: 11573.</comment></tp:nomenclature-citation></tp:nomenclature-citation-list></tp:nomenclature><tp:treatment-sec sec-type="material" id="SECID0ER4AI"><title>Material examined.</title><p><abbrev xmlns:xlink="http://www.w3.org/1999/xlink" content-type="institution" xlink:title="Inland Fisheries Research and Development Institute, Cambodia" id="ABBRID0EX4AI" xlink:type="simple">CIFI</abbrev>.MOL.023, <abbrev xmlns:xlink="http://www.w3.org/1999/xlink" content-type="institution" xlink:title="Inland Fisheries Research and Development Institute, Cambodia" id="ABBRID0E34AI" xlink:type="simple">CIFI</abbrev>.MOL.024, <abbrev xmlns:xlink="http://www.w3.org/1999/xlink" content-type="institution" xlink:title="Mahidol University Museum of Natural History, Thailand" id="ABBRID0EB5AI" xlink:type="simple">MUMNH</abbrev>.UNI.2637, <abbrev xmlns:xlink="http://www.w3.org/1999/xlink" content-type="institution" xlink:title="Mahidol University Museum of Natural History, Thailand" id="ABBRID0EG5AI" xlink:type="simple">MUMNH</abbrev>.UNI.2646, <abbrev xmlns:xlink="http://www.w3.org/1999/xlink" content-type="institution" xlink:title="Mahidol University Museum of Natural History, Thailand" id="ABBRID0EL5AI" xlink:type="simple">MUMNH</abbrev>.UNI.2659, <abbrev xmlns:xlink="http://www.w3.org/1999/xlink" content-type="institution" xlink:title="Mahidol University Museum of Natural History, Thailand" id="ABBRID0EQ5AI" xlink:type="simple">MUMNH</abbrev>.UNI.2670, <named-content xmlns:xlink="http://www.w3.org/1999/xlink" content-type="dwc:institutional_code" xlink:type="simple">ZRC</named-content>.MOL.015652, <named-content xmlns:xlink="http://www.w3.org/1999/xlink" content-type="dwc:institutional_code" xlink:type="simple">ZRC</named-content>.MOL.015653, <named-content xmlns:xlink="http://www.w3.org/1999/xlink" content-type="dwc:institutional_code" xlink:type="simple">ZRC</named-content>.MOL.015654.</p></tp:treatment-sec><tp:treatment-sec sec-type="distribution" id="SECID0EE6AI"><title>Distribution and habitat.</title><p>Tonle Sap River in Kampong Chhnang Province, Pursat River in Pursat Province and Sen River in Kampong Thom Province, Chi Kraeng River in Siem Reap Province (locality no. 3, 13, 23 and 33); in soft muddy or sandy substrate.</p></tp:treatment-sec><tp:treatment-sec sec-type="remarks" id="SECID0EJ6AI"><title>Remarks.</title><p>Not sold for food, collected as by-catch of <italic><tp:taxon-name><tp:taxon-name-part taxon-name-part-type="genus" reg="Corbicula">Corbicula</tp:taxon-name-part></tp:taxon-name></italic> and <italic><tp:taxon-name><tp:taxon-name-part taxon-name-part-type="genus" reg="Mekongia">Mekongia</tp:taxon-name-part></tp:taxon-name></italic> harvests, and were often observed to be discarded along with other large unionids. <italic><tp:taxon-name><tp:taxon-name-part taxon-name-part-type="genus" reg="Monodontina">Monodontina</tp:taxon-name-part> <tp:taxon-name-part taxon-name-part-type="species" reg="cambodjensis">cambodjensis</tp:taxon-name-part></tp:taxon-name></italic> has been recorded from Thailand and Cambodia, in several tributaries of the Mekong River (<xref ref-type="bibr" rid="B8">Brandt 1974</xref>). <xref ref-type="bibr" rid="B6">Bolotov et al. (2017)</xref> resurrected the genus <italic><tp:taxon-name><tp:taxon-name-part taxon-name-part-type="genus" reg="Monodontina">Monodontina</tp:taxon-name-part></tp:taxon-name></italic> Conrad, 1853 and used it as a generic name for <italic><tp:taxon-name><tp:taxon-name-part taxon-name-part-type="genus" reg="Monodontina">Monodontina</tp:taxon-name-part> <tp:taxon-name-part taxon-name-part-type="species" reg="vondembuschiana">vondembuschiana</tp:taxon-name-part></tp:taxon-name></italic> (Lea, 1840) and <italic><tp:taxon-name><tp:taxon-name-part taxon-name-part-type="genus" reg="Monodontina">Monodontina</tp:taxon-name-part> <tp:taxon-name-part taxon-name-part-type="species" reg="cambodjensis">cambodjensis</tp:taxon-name-part></tp:taxon-name></italic>. This taxonomic opinion was based solely on molecular evidence, without any morphological revision. <italic><tp:taxon-name><tp:taxon-name-part taxon-name-part-type="genus" reg="Monodontina">Monodontina</tp:taxon-name-part> <tp:taxon-name-part taxon-name-part-type="species" reg="cambodjensis">cambodjensis</tp:taxon-name-part></tp:taxon-name></italic> is distinguishable from its similar congener, <italic><tp:taxon-name><tp:taxon-name-part taxon-name-part-type="genus" reg="Monodontina">Monodontina</tp:taxon-name-part> <tp:taxon-name-part taxon-name-part-type="species" reg="vondembuschiana">vondembuschiana</tp:taxon-name-part></tp:taxon-name></italic>, by its high posterior wing and the rounded triangular shape.</p></tp:treatment-sec><tp:treatment-sec><!--Section generated to contain objects referenced in tp:taxon-treatment.--><fig id="F3" position="float" orientation="portrait"><object-id xmlns:xlink="http://www.w3.org/1999/xlink" content-type="doi" xlink:type="simple">10.3897/zookeys.958.53865.figure3</object-id><object-id xmlns:xlink="http://www.w3.org/1999/xlink" content-type="arpha" xlink:type="simple">5B05AEEF-9B13-5362-A4BB-B4F7837C22C2</object-id><label>Figure 3.</label><caption><p>Freshwater bivalves of the Tonle Sap basin, Cambodia (<tp:taxon-name><tp:taxon-name-part taxon-name-part-type="family">Pharidae</tp:taxon-name-part></tp:taxon-name> and <tp:taxon-name><tp:taxon-name-part taxon-name-part-type="family">Unionidae</tp:taxon-name-part></tp:taxon-name>) <bold>A</bold><italic><tp:taxon-name><tp:taxon-name-part taxon-name-part-type="genus" reg="Novaculina">Novaculina</tp:taxon-name-part> <tp:taxon-name-part taxon-name-part-type="species" reg="siamensis">siamensis</tp:taxon-name-part></tp:taxon-name></italic><bold>B</bold><italic><tp:taxon-name><tp:taxon-name-part taxon-name-part-type="genus" reg="Bineurus">Bineurus</tp:taxon-name-part> <tp:taxon-name-part taxon-name-part-type="species" reg="mouhotii">mouhotii</tp:taxon-name-part></tp:taxon-name></italic><bold>C</bold><italic><tp:taxon-name><tp:taxon-name-part taxon-name-part-type="genus" reg="Contradens">Contradens</tp:taxon-name-part> <tp:taxon-name-part taxon-name-part-type="species" reg="contradens">contradens</tp:taxon-name-part></tp:taxon-name></italic><bold>D</bold><italic><tp:taxon-name><tp:taxon-name-part taxon-name-part-type="genus" reg="Ensidens">Ensidens</tp:taxon-name-part> <tp:taxon-name-part taxon-name-part-type="species" reg="ingallsianus">ingallsianus</tp:taxon-name-part></tp:taxon-name></italic><bold>E</bold><italic><tp:taxon-name><tp:taxon-name-part taxon-name-part-type="genus" reg="Hyriopsis">Hyriopsis</tp:taxon-name-part> <tp:taxon-name-part taxon-name-part-type="species" reg="bialata">bialata</tp:taxon-name-part></tp:taxon-name></italic><bold>F</bold><italic><tp:taxon-name><tp:taxon-name-part taxon-name-part-type="genus" reg="Hyriopsis">Hyriopsis</tp:taxon-name-part> <tp:taxon-name-part taxon-name-part-type="species" reg="delaportei">delaportei</tp:taxon-name-part></tp:taxon-name></italic><bold>G</bold><italic><tp:taxon-name><tp:taxon-name-part taxon-name-part-type="genus" reg="Monodontina">Monodontina</tp:taxon-name-part> <tp:taxon-name-part taxon-name-part-type="species" reg="cambodjensis">cambodjensis</tp:taxon-name-part></tp:taxon-name></italic><bold>H</bold><italic><tp:taxon-name><tp:taxon-name-part taxon-name-part-type="genus" reg="Physunio">Physunio</tp:taxon-name-part> <tp:taxon-name-part taxon-name-part-type="species" reg="micropterus">micropterus</tp:taxon-name-part></tp:taxon-name></italic><bold>I</bold><italic><tp:taxon-name><tp:taxon-name-part taxon-name-part-type="genus" reg="Pilsbryoconcha">Pilsbryoconcha</tp:taxon-name-part> <tp:taxon-name-part taxon-name-part-type="species" reg="linguaeformis">linguaeformis</tp:taxon-name-part></tp:taxon-name></italic><bold>J</bold><italic><tp:taxon-name><tp:taxon-name-part taxon-name-part-type="genus" reg="Pilsbryoconcha">Pilsbryoconcha</tp:taxon-name-part> <tp:taxon-name-part taxon-name-part-type="species" reg="lemeslei">lemeslei</tp:taxon-name-part></tp:taxon-name></italic> and <bold>K</bold><italic><tp:taxon-name><tp:taxon-name-part taxon-name-part-type="genus" reg="Scabies">Scabies</tp:taxon-name-part> <tp:taxon-name-part taxon-name-part-type="species" reg="mandarinus">mandarinus</tp:taxon-name-part></tp:taxon-name></italic>. Scale bars: 10 mm, unless stated otherwise. Photographs by K Macharoenboon.</p></caption><graphic xmlns:xlink="http://www.w3.org/1999/xlink" xlink:href="zookeys-958-107-g003.jpg" position="float" orientation="portrait" xlink:type="simple" id="oo_441306.jpg"><uri content-type="original_file" xlink:type="simple">https://binary.pensoft.net/fig/441306</uri></graphic></fig></tp:treatment-sec><ref-list><ref id="B8"><mixed-citation xmlns:xlink="http://www.w3.org/1999/xlink" xlink:type="simple"><person-group><name name-style="western"><surname>Brandt</surname><given-names>RAM</given-names></name></person-group> (<year>1974</year>) <article-title>The non-marine aquatic <tp:taxon-name><tp:taxon-name-part taxon-name-part-type="phylum">Mollusca</tp:taxon-name-part></tp:taxon-name> of Thailand.</article-title><source>Archiv für Molluskenkunde</source><volume>105</volume>: <fpage>1</fpage>–<lpage>423</lpage>.</mixed-citation></ref><ref id="B6"><mixed-citation xmlns:xlink="http://www.w3.org/1999/xlink" xlink:type="simple"><person-group><name name-style="western"><surname>Bolotov</surname><given-names>IN</given-names></name><name name-style="western"><surname>Vikhrev</surname><given-names>IV</given-names></name><name name-style="western"><surname>Kondakov</surname><given-names>AV</given-names></name><name name-style="western"><surname>Konopleva</surname><given-names>ES</given-names></name><name name-style="western"><surname>Gofarov</surname><given-names>MY</given-names></name><name name-style="western"><surname>Aksenova</surname><given-names>OV</given-names></name><name name-style="western"><surname>Tumpeesuwan</surname><given-names>S</given-names></name></person-group> (<year>2017</year>) <article-title>New taxa of freshwater mussels (<tp:taxon-name><tp:taxon-name-part taxon-name-part-type="family">Unionidae</tp:taxon-name-part></tp:taxon-name>) from a species-rich but overlooked evolutionary hotspot in Southeast Asia.</article-title><source>Scientific Reports</source><volume>7</volume>(<issue>11573</issue>): <fpage>1</fpage>–<lpage>18</lpage>. <ext-link xlink:type="simple" ext-link-type="doi" xlink:href="10.1038/s41598-017-11957-9">https://doi.org/10.1038/s41598-017-11957-9</ext-link></mixed-citation></ref></ref-list></tp:taxon-treatment>
