# Supplementary material for: Annotated checklist of freshwater molluscs from the largest freshwater lake in Southeast Asia
Source: Zookeys. 2020 Aug 11;958:107–41. doi: 10.3897/zookeys.958.53865 (PMC7434803; doi:10.3897/zookeys.958.53865)
Supplement: XML Treatment for Pilsbryoconcha linguaeformis [file zookeys.958.53865-treatment13.xml]

<!DOCTYPE tp:taxon-treatment
  PUBLIC "-//TaxonX//DTD Taxonomic Treatment Publishing DTD v0 20100105//EN" "tax-treatment-NSO.dtd">
<tp:taxon-treatment xmlns:tp="http://www.plazi.org/taxpub"><tp:treatment-meta><kwd-group><label>Taxon classification</label><kwd><named-content xmlns:xlink="http://www.w3.org/1999/xlink" content-type="kingdom">Animalia</named-content></kwd><kwd><named-content xmlns:xlink="http://www.w3.org/1999/xlink" content-type="order">Unionida</named-content></kwd><kwd><named-content xmlns:xlink="http://www.w3.org/1999/xlink" content-type="family">Unionidae</named-content></kwd></kwd-group><mixed-citation publication-type="journal"><person-group><name><surname>Ng</surname><given-names>Ting Hui</given-names></name><name><surname>Jeratthitikul</surname><given-names>Ekgachai</given-names></name><name><surname>Sutcharit</surname><given-names>Chirasak</given-names></name><name><surname>Chhuoy</surname><given-names>Samol</given-names></name><name><surname>Pin</surname><given-names>Kakada</given-names></name><name><surname>Pholyotha</surname><given-names>Arthit</given-names></name><name><surname>Siriwut</surname><given-names>Warut</given-names></name><name><surname>Srisonchai</surname><given-names>Ruttapon</given-names></name><name><surname>Hogan</surname><given-names>Zeb S.</given-names></name><name><surname>Ngor</surname><given-names>Peng Bun</given-names></name></person-group><article-title>Annotated checklist of freshwater molluscs from the largest freshwater lake in Southeast Asia</article-title><source>Zookeys</source><day>11</day><month>8</month><year>2020</year><volume>958</volume><fpage>107</fpage><lpage>141</lpage><pub-id pub-id-type="doi">10.3897/zookeys.958.53865</pub-id></mixed-citation></tp:treatment-meta><tp:nomenclature><tp:taxon-name><object-id xmlns:xlink="http://www.w3.org/1999/xlink" content-type="arpha" xlink:type="simple">90618220-15EE-545F-8479-ED17668BC798</object-id>
              <tp:taxon-name-part taxon-name-part-type="genus" reg="Pilsbryoconcha">Pilsbryoconcha</tp:taxon-name-part>
              <tp:taxon-name-part taxon-name-part-type="species" reg="linguaeformis">linguaeformis</tp:taxon-name-part>
            </tp:taxon-name><tp:taxon-authority>(Morelet, 1875)</tp:taxon-authority><xref ref-type="fig" rid="F3">Fig. 3I</xref><tp:nomenclature-citation-list><tp:nomenclature-citation><tp:taxon-name>
                  <tp:taxon-name-part taxon-name-part-type="genus" reg="Anodonta">Anodonta</tp:taxon-name-part> <tp:taxon-name-part taxon-name-part-type="species" reg="linguaeformis">linguaeformis</tp:taxon-name-part></tp:taxon-name><comment>Morelet, 1875: 329, pl. 14, fig. 5. Type locality: “au Cambodje, probablement dans les marécages voisins de Battambang”.</comment></tp:nomenclature-citation><tp:nomenclature-citation><tp:taxon-name>
                  <tp:taxon-name-part taxon-name-part-type="genus" reg="Pilsbryoconcha">Pilsbryoconcha</tp:taxon-name-part> <tp:taxon-name-part taxon-name-part-type="species" reg="linguaeformis">linguaeformis</tp:taxon-name-part></tp:taxon-name><comment>: <xref ref-type="bibr" rid="B85">Simpson 1900</xref>: 587.</comment></tp:nomenclature-citation><tp:nomenclature-citation><tp:taxon-name>
                  <tp:taxon-name-part taxon-name-part-type="genus" reg="Pilsbryoconcha">Pilsbryoconcha</tp:taxon-name-part> <tp:taxon-name-part taxon-name-part-type="species" reg="exilis">exilis</tp:taxon-name-part> <tp:taxon-name-part taxon-name-part-type="subspecies" reg="linguaeformis">linguaeformis</tp:taxon-name-part></tp:taxon-name><comment>: <xref ref-type="bibr" rid="B8">Brandt 1974</xref>: 265.</comment></tp:nomenclature-citation></tp:nomenclature-citation-list></tp:nomenclature><tp:treatment-sec sec-type="material" id="SECID0EFKBI"><title>Material examined.</title><p><abbrev xmlns:xlink="http://www.w3.org/1999/xlink" content-type="institution" xlink:title="Mahidol University Museum of Natural History, Thailand" id="ABBRID0ELKBI" xlink:type="simple">MUMNH</abbrev>.UNI.2616, <abbrev xmlns:xlink="http://www.w3.org/1999/xlink" content-type="institution" xlink:title="Mahidol University Museum of Natural History, Thailand" id="ABBRID0EQKBI" xlink:type="simple">MUMNH</abbrev>.UNI.2619, <abbrev xmlns:xlink="http://www.w3.org/1999/xlink" content-type="institution" xlink:title="Mahidol University Museum of Natural History, Thailand" id="ABBRID0EVKBI" xlink:type="simple">MUMNH</abbrev>.UNI.2624, <abbrev xmlns:xlink="http://www.w3.org/1999/xlink" content-type="institution" xlink:title="Mahidol University Museum of Natural History, Thailand" id="ABBRID0E1KBI" xlink:type="simple">MUMNH</abbrev>.UNI.2625, <abbrev xmlns:xlink="http://www.w3.org/1999/xlink" content-type="institution" xlink:title="Mahidol University Museum of Natural History, Thailand" id="ABBRID0E6KBI" xlink:type="simple">MUMNH</abbrev>.UNI.2636, <abbrev xmlns:xlink="http://www.w3.org/1999/xlink" content-type="institution" xlink:title="Mahidol University Museum of Natural History, Thailand" id="ABBRID0EELBI" xlink:type="simple">MUMNH</abbrev>.UNI.2645 <named-content xmlns:xlink="http://www.w3.org/1999/xlink" content-type="dwc:institutional_code" xlink:type="simple">ZRC</named-content>.MOL.015649, <named-content xmlns:xlink="http://www.w3.org/1999/xlink" content-type="dwc:institutional_code" xlink:type="simple">ZRC</named-content>.MOL.015650, <named-content xmlns:xlink="http://www.w3.org/1999/xlink" content-type="dwc:institutional_code" xlink:type="simple">ZRC</named-content>.MOL.015651.</p></tp:treatment-sec><tp:treatment-sec sec-type="distribution" id="SECID0EYLBI"><title>Distribution and habitat.</title><p>Pond in Kampong Chhnang Province, Tonle Sap Lake in Kampong Chhnang and Kampong Thom Provinces, Banteay Meanchey Province, Sen River in Kampong Thom Province (locality no. 3, 20, 36, 38, 40, and 42); in soft muddy substrate and swampy grounds.</p></tp:treatment-sec><tp:treatment-sec sec-type="remarks" id="SECID0E4LBI"><title>Remarks.</title><p>Not sold for food, collected as by-catch of <italic><tp:taxon-name><tp:taxon-name-part taxon-name-part-type="genus" reg="Corbicula">Corbicula</tp:taxon-name-part></tp:taxon-name></italic> and <italic><tp:taxon-name><tp:taxon-name-part taxon-name-part-type="genus" reg="Mekongia">Mekongia</tp:taxon-name-part></tp:taxon-name></italic> harvests, and were often observed to be discarded along with other large unionids. Distribution range of this species seems to be limited to the Tonle Sap basin. <xref ref-type="bibr" rid="B8">Brandt (1974)</xref> treated “<italic>linguaeformis</italic>” as a subspecies of <italic><tp:taxon-name><tp:taxon-name-part taxon-name-part-type="genus" reg="Pilsbryoconcha">Pilsbryoconcha</tp:taxon-name-part> <tp:taxon-name-part taxon-name-part-type="species" reg="exilis">exilis</tp:taxon-name-part></tp:taxon-name></italic> (Lea, 1838). Some authors included “<italic>linguaeformis</italic>” as a junior synonym of <italic><tp:taxon-name><tp:taxon-name-part taxon-name-part-type="genus" reg="Pilsbryoconcha">Pilsbryoconcha</tp:taxon-name-part> <tp:taxon-name-part taxon-name-part-type="species" reg="carinifera">carinifera</tp:taxon-name-part></tp:taxon-name></italic> (Conrad, 1837) (e.g., <xref ref-type="bibr" rid="B28">Haas 1969</xref>). However, it differs from <italic><tp:taxon-name><tp:taxon-name-part taxon-name-part-type="genus" reg="Pilsbryoconcha">Pilsbryoconcha</tp:taxon-name-part> <tp:taxon-name-part taxon-name-part-type="species" reg="exilis">exilis</tp:taxon-name-part></tp:taxon-name></italic> and <italic><tp:taxon-name><tp:taxon-name-part taxon-name-part-type="genus" reg="Pilsbryoconcha">Pilsbryoconcha</tp:taxon-name-part> <tp:taxon-name-part taxon-name-part-type="species" reg="carinifera">carinifera</tp:taxon-name-part></tp:taxon-name></italic> by the greater height of the posterior end.</p></tp:treatment-sec><tp:treatment-sec><!--Section generated to contain objects referenced in tp:taxon-treatment.--><fig id="F3" position="float" orientation="portrait"><object-id xmlns:xlink="http://www.w3.org/1999/xlink" content-type="doi" xlink:type="simple">10.3897/zookeys.958.53865.figure3</object-id><object-id xmlns:xlink="http://www.w3.org/1999/xlink" content-type="arpha" xlink:type="simple">5B05AEEF-9B13-5362-A4BB-B4F7837C22C2</object-id><label>Figure 3.</label><caption><p>Freshwater bivalves of the Tonle Sap basin, Cambodia (<tp:taxon-name><tp:taxon-name-part taxon-name-part-type="family">Pharidae</tp:taxon-name-part></tp:taxon-name> and <tp:taxon-name><tp:taxon-name-part taxon-name-part-type="family">Unionidae</tp:taxon-name-part></tp:taxon-name>) <bold>A</bold><italic><tp:taxon-name><tp:taxon-name-part taxon-name-part-type="genus" reg="Novaculina">Novaculina</tp:taxon-name-part> <tp:taxon-name-part taxon-name-part-type="species" reg="siamensis">siamensis</tp:taxon-name-part></tp:taxon-name></italic><bold>B</bold><italic><tp:taxon-name><tp:taxon-name-part taxon-name-part-type="genus" reg="Bineurus">Bineurus</tp:taxon-name-part> <tp:taxon-name-part taxon-name-part-type="species" reg="mouhotii">mouhotii</tp:taxon-name-part></tp:taxon-name></italic><bold>C</bold><italic><tp:taxon-name><tp:taxon-name-part taxon-name-part-type="genus" reg="Contradens">Contradens</tp:taxon-name-part> <tp:taxon-name-part taxon-name-part-type="species" reg="contradens">contradens</tp:taxon-name-part></tp:taxon-name></italic><bold>D</bold><italic><tp:taxon-name><tp:taxon-name-part taxon-name-part-type="genus" reg="Ensidens">Ensidens</tp:taxon-name-part> <tp:taxon-name-part taxon-name-part-type="species" reg="ingallsianus">ingallsianus</tp:taxon-name-part></tp:taxon-name></italic><bold>E</bold><italic><tp:taxon-name><tp:taxon-name-part taxon-name-part-type="genus" reg="Hyriopsis">Hyriopsis</tp:taxon-name-part> <tp:taxon-name-part taxon-name-part-type="species" reg="bialata">bialata</tp:taxon-name-part></tp:taxon-name></italic><bold>F</bold><italic><tp:taxon-name><tp:taxon-name-part taxon-name-part-type="genus" reg="Hyriopsis">Hyriopsis</tp:taxon-name-part> <tp:taxon-name-part taxon-name-part-type="species" reg="delaportei">delaportei</tp:taxon-name-part></tp:taxon-name></italic><bold>G</bold><italic><tp:taxon-name><tp:taxon-name-part taxon-name-part-type="genus" reg="Monodontina">Monodontina</tp:taxon-name-part> <tp:taxon-name-part taxon-name-part-type="species" reg="cambodjensis">cambodjensis</tp:taxon-name-part></tp:taxon-name></italic><bold>H</bold><italic><tp:taxon-name><tp:taxon-name-part taxon-name-part-type="genus" reg="Physunio">Physunio</tp:taxon-name-part> <tp:taxon-name-part taxon-name-part-type="species" reg="micropterus">micropterus</tp:taxon-name-part></tp:taxon-name></italic><bold>I</bold><italic><tp:taxon-name><tp:taxon-name-part taxon-name-part-type="genus" reg="Pilsbryoconcha">Pilsbryoconcha</tp:taxon-name-part> <tp:taxon-name-part taxon-name-part-type="species" reg="linguaeformis">linguaeformis</tp:taxon-name-part></tp:taxon-name></italic><bold>J</bold><italic><tp:taxon-name><tp:taxon-name-part taxon-name-part-type="genus" reg="Pilsbryoconcha">Pilsbryoconcha</tp:taxon-name-part> <tp:taxon-name-part taxon-name-part-type="species" reg="lemeslei">lemeslei</tp:taxon-name-part></tp:taxon-name></italic> and <bold>K</bold><italic><tp:taxon-name><tp:taxon-name-part taxon-name-part-type="genus" reg="Scabies">Scabies</tp:taxon-name-part> <tp:taxon-name-part taxon-name-part-type="species" reg="mandarinus">mandarinus</tp:taxon-name-part></tp:taxon-name></italic>. Scale bars: 10 mm, unless stated otherwise. Photographs by K Macharoenboon.</p></caption><graphic xmlns:xlink="http://www.w3.org/1999/xlink" xlink:href="zookeys-958-107-g003.jpg" position="float" orientation="portrait" xlink:type="simple" id="oo_441306.jpg"><uri content-type="original_file" xlink:type="simple">https://binary.pensoft.net/fig/441306</uri></graphic></fig></tp:treatment-sec><ref-list><ref id="B85"><mixed-citation xmlns:xlink="http://www.w3.org/1999/xlink" xlink:type="simple"><person-group><name name-style="western"><surname>Simpson</surname><given-names>CT</given-names></name></person-group> (<year>1900</year>) <article-title>Synopsis of the Naiades : or pearly fresh-water mussels.</article-title><source>Proceedings of the United States National Museum</source><volume>22</volume>: <fpage>501</fpage>–<lpage>1044</lpage>. <ext-link xlink:type="simple" ext-link-type="doi" xlink:href="10.5479/si.00963801.22-1205.501">https://doi.org/10.5479/si.00963801.22-1205.501</ext-link></mixed-citation></ref><ref id="B8"><mixed-citation xmlns:xlink="http://www.w3.org/1999/xlink" xlink:type="simple"><person-group><name name-style="western"><surname>Brandt</surname><given-names>RAM</given-names></name></person-group> (<year>1974</year>) <article-title>The non-marine aquatic <tp:taxon-name><tp:taxon-name-part taxon-name-part-type="phylum">Mollusca</tp:taxon-name-part></tp:taxon-name> of Thailand.</article-title><source>Archiv für Molluskenkunde</source><volume>105</volume>: <fpage>1</fpage>–<lpage>423</lpage>.</mixed-citation></ref><ref id="B28"><mixed-citation xmlns:xlink="http://www.w3.org/1999/xlink" xlink:type="simple"><person-group><name name-style="western"><surname>Haas</surname><given-names>F</given-names></name></person-group> (<year>1969</year>) <article-title>Superfamilia <tp:taxon-name><tp:taxon-name-part taxon-name-part-type="superfamily">Unionacea</tp:taxon-name-part></tp:taxon-name>.</article-title><source>Das Tierreich</source><volume>88</volume>: <fpage>1</fpage>–<lpage>663</lpage>.</mixed-citation></ref></ref-list></tp:taxon-treatment>
