# Supplementary material for: Annotated checklist of freshwater molluscs from the largest freshwater lake in Southeast Asia
Source: Zookeys. 2020 Aug 11;958:107–41. doi: 10.3897/zookeys.958.53865 (PMC7434803; doi:10.3897/zookeys.958.53865)
Supplement: XML Treatment for Scabies mandarinus [file zookeys.958.53865-treatment15.xml]

<!DOCTYPE tp:taxon-treatment
  PUBLIC "-//TaxonX//DTD Taxonomic Treatment Publishing DTD v0 20100105//EN" "tax-treatment-NSO.dtd">
<tp:taxon-treatment xmlns:tp="http://www.plazi.org/taxpub"><tp:treatment-meta><kwd-group><label>Taxon classification</label><kwd><named-content xmlns:xlink="http://www.w3.org/1999/xlink" content-type="kingdom">Animalia</named-content></kwd><kwd><named-content xmlns:xlink="http://www.w3.org/1999/xlink" content-type="order">Unionida</named-content></kwd><kwd><named-content xmlns:xlink="http://www.w3.org/1999/xlink" content-type="family">Unionidae</named-content></kwd></kwd-group><mixed-citation publication-type="journal"><person-group><name><surname>Ng</surname><given-names>Ting Hui</given-names></name><name><surname>Jeratthitikul</surname><given-names>Ekgachai</given-names></name><name><surname>Sutcharit</surname><given-names>Chirasak</given-names></name><name><surname>Chhuoy</surname><given-names>Samol</given-names></name><name><surname>Pin</surname><given-names>Kakada</given-names></name><name><surname>Pholyotha</surname><given-names>Arthit</given-names></name><name><surname>Siriwut</surname><given-names>Warut</given-names></name><name><surname>Srisonchai</surname><given-names>Ruttapon</given-names></name><name><surname>Hogan</surname><given-names>Zeb S.</given-names></name><name><surname>Ngor</surname><given-names>Peng Bun</given-names></name></person-group><article-title>Annotated checklist of freshwater molluscs from the largest freshwater lake in Southeast Asia</article-title><source>Zookeys</source><day>11</day><month>8</month><year>2020</year><volume>958</volume><fpage>107</fpage><lpage>141</lpage><pub-id pub-id-type="doi">10.3897/zookeys.958.53865</pub-id></mixed-citation></tp:treatment-meta><tp:nomenclature><tp:taxon-name><object-id xmlns:xlink="http://www.w3.org/1999/xlink" content-type="arpha" xlink:type="simple">BF891B10-8FF4-5AB8-A3C8-BC316548DDF4</object-id>
              <tp:taxon-name-part taxon-name-part-type="genus" reg="Scabies">Scabies</tp:taxon-name-part>
              <tp:taxon-name-part taxon-name-part-type="species" reg="mandarinus">mandarinus</tp:taxon-name-part>
            </tp:taxon-name><tp:taxon-authority>(Morelet, 1864)</tp:taxon-authority><xref ref-type="fig" rid="F3">Fig. 3K</xref><tp:nomenclature-citation-list><tp:nomenclature-citation><tp:taxon-name>
                  <tp:taxon-name-part taxon-name-part-type="genus" reg="Unio">Unio</tp:taxon-name-part> <tp:taxon-name-part taxon-name-part-type="species" reg="mandarinus">mandarinus</tp:taxon-name-part></tp:taxon-name><comment>Morelet, 1864: 159. Type locality: “Cochinchina”.</comment></tp:nomenclature-citation><tp:nomenclature-citation><tp:taxon-name>
                  <tp:taxon-name-part taxon-name-part-type="genus" reg="Scabies">Scabies</tp:taxon-name-part> <tp:taxon-name-part taxon-name-part-type="species" reg="crispata">crispata</tp:taxon-name-part></tp:taxon-name><comment>: <xref ref-type="bibr" rid="B8">Brandt 1974</xref>: 281–282, pl. 20, fig. 33.</comment></tp:nomenclature-citation><tp:nomenclature-citation><tp:taxon-name>
                  <tp:taxon-name-part taxon-name-part-type="genus" reg="Scabies">Scabies</tp:taxon-name-part> <tp:taxon-name-part taxon-name-part-type="species" reg="mandarinus">mandarinus</tp:taxon-name-part></tp:taxon-name><comment>: <xref ref-type="bibr" rid="B77">Pfeiffer et al. 2018</xref>: 403–413.</comment></tp:nomenclature-citation></tp:nomenclature-citation-list></tp:nomenclature><tp:treatment-sec sec-type="material" id="SECID0E2UBI"><title>Material examined.</title><p><abbrev xmlns:xlink="http://www.w3.org/1999/xlink" content-type="institution" xlink:title="Inland Fisheries Research and Development Institute, Cambodia" id="ABBRID0EBVBI" xlink:type="simple">CIFI</abbrev>.MOL.001, <abbrev xmlns:xlink="http://www.w3.org/1999/xlink" content-type="institution" xlink:title="Inland Fisheries Research and Development Institute, Cambodia" id="ABBRID0EGVBI" xlink:type="simple">CIFI</abbrev>.MOL.002, <abbrev xmlns:xlink="http://www.w3.org/1999/xlink" content-type="institution" xlink:title="Inland Fisheries Research and Development Institute, Cambodia" id="ABBRID0ELVBI" xlink:type="simple">CIFI</abbrev>.MOL.003, <abbrev xmlns:xlink="http://www.w3.org/1999/xlink" content-type="institution" xlink:title="Inland Fisheries Research and Development Institute, Cambodia" id="ABBRID0EQVBI" xlink:type="simple">CIFI</abbrev>.MOL.004, <abbrev xmlns:xlink="http://www.w3.org/1999/xlink" content-type="institution" xlink:title="Inland Fisheries Research and Development Institute, Cambodia" id="ABBRID0EVVBI" xlink:type="simple">CIFI</abbrev>.MOL.004, <abbrev xmlns:xlink="http://www.w3.org/1999/xlink" content-type="institution" xlink:title="Inland Fisheries Research and Development Institute, Cambodia" id="ABBRID0E1VBI" xlink:type="simple">CIFI</abbrev>.MOL.005, <abbrev xmlns:xlink="http://www.w3.org/1999/xlink" content-type="institution" xlink:title="Inland Fisheries Research and Development Institute, Cambodia" id="ABBRID0E6VBI" xlink:type="simple">CIFI</abbrev>.MOL.006, <abbrev xmlns:xlink="http://www.w3.org/1999/xlink" content-type="institution" xlink:title="Mahidol University Museum of Natural History, Thailand" id="ABBRID0EEWBI" xlink:type="simple">MUMNH</abbrev>.UNI.2620, <abbrev xmlns:xlink="http://www.w3.org/1999/xlink" content-type="institution" xlink:title="Mahidol University Museum of Natural History, Thailand" id="ABBRID0EJWBI" xlink:type="simple">MUMNH</abbrev>.UNI.2632, <abbrev xmlns:xlink="http://www.w3.org/1999/xlink" content-type="institution" xlink:title="Mahidol University Museum of Natural History, Thailand" id="ABBRID0EOWBI" xlink:type="simple">MUMNH</abbrev>.UNI.2638, <abbrev xmlns:xlink="http://www.w3.org/1999/xlink" content-type="institution" xlink:title="Mahidol University Museum of Natural History, Thailand" id="ABBRID0ETWBI" xlink:type="simple">MUMNH</abbrev>.UNI.2640, <abbrev xmlns:xlink="http://www.w3.org/1999/xlink" content-type="institution" xlink:title="Mahidol University Museum of Natural History, Thailand" id="ABBRID0EYWBI" xlink:type="simple">MUMNH</abbrev>.UNI.2643, <abbrev xmlns:xlink="http://www.w3.org/1999/xlink" content-type="institution" xlink:title="Mahidol University Museum of Natural History, Thailand" id="ABBRID0E4WBI" xlink:type="simple">MUMNH</abbrev>.UNI.2647, <abbrev xmlns:xlink="http://www.w3.org/1999/xlink" content-type="institution" xlink:title="Mahidol University Museum of Natural History, Thailand" id="ABBRID0ECXBI" xlink:type="simple">MUMNH</abbrev>.UNI.2654, <abbrev xmlns:xlink="http://www.w3.org/1999/xlink" content-type="institution" xlink:title="Mahidol University Museum of Natural History, Thailand" id="ABBRID0EHXBI" xlink:type="simple">MUMNH</abbrev>.UNI.2663, <abbrev xmlns:xlink="http://www.w3.org/1999/xlink" content-type="institution" xlink:title="Mahidol University Museum of Natural History, Thailand" id="ABBRID0EMXBI" xlink:type="simple">MUMNH</abbrev>.UNI.2664, <abbrev xmlns:xlink="http://www.w3.org/1999/xlink" content-type="institution" xlink:title="Mahidol University Museum of Natural History, Thailand" id="ABBRID0ERXBI" xlink:type="simple">MUMNH</abbrev>.UNI.2672, <named-content xmlns:xlink="http://www.w3.org/1999/xlink" content-type="dwc:institutional_code" xlink:type="simple">ZRC</named-content>.MOL.015655, <named-content xmlns:xlink="http://www.w3.org/1999/xlink" content-type="dwc:institutional_code" xlink:type="simple">ZRC</named-content>.MOL.015656.</p></tp:treatment-sec><tp:treatment-sec sec-type="distribution" id="SECID0EAYBI"><title>Distribution and habitat.</title><p>Tonle Sap Lake open area in Banteay Meanchey and Siem Reap Provinces, Tonle Sap River in Siem Reap Province and Chhnok Tru landing point, Sangkae River in Battambang Province, Pursat River in Pursat Province, Tang Krasang River in Kampong Thom Province, Sreng River in Siem Reap Province (locality no. 2, 3, 7, 8, 12, 24, 27, 30, 32, 36 and 38); in soft muddy and sandy substrate.</p></tp:treatment-sec><tp:treatment-sec sec-type="remarks" id="SECID0EFYBI"><title>Remarks.</title><p><italic><tp:taxon-name><tp:taxon-name-part taxon-name-part-type="genus" reg="Scabies">Scabies</tp:taxon-name-part> <tp:taxon-name-part taxon-name-part-type="species" reg="mandarinus">mandarinus</tp:taxon-name-part></tp:taxon-name></italic> was described by Morelet in 1864, based on specimens collected from “Cochinchina”. This name was previously placed as a junior synonym under <italic><tp:taxon-name><tp:taxon-name-part taxon-name-part-type="genus" reg="Scabies">Scabies</tp:taxon-name-part> <tp:taxon-name-part taxon-name-part-type="species" reg="scobinatus">scobinatus</tp:taxon-name-part></tp:taxon-name></italic> (Lea, 1856) and <italic><tp:taxon-name><tp:taxon-name-part taxon-name-part-type="genus" reg="Scabies">Scabies</tp:taxon-name-part> <tp:taxon-name-part taxon-name-part-type="species" reg="crispata">crispata</tp:taxon-name-part></tp:taxon-name></italic> (Gould, 1843) (e.g., <xref ref-type="bibr" rid="B28">Haas 1969</xref>; <xref ref-type="bibr" rid="B8">Brandt 1974</xref>). Based on molecular phylogeny data, <xref ref-type="bibr" rid="B77">Pfeiffer et al. (2018)</xref> revealed a distinct clade of <tp:taxon-name><tp:taxon-name-part taxon-name-part-type="subfamily">Parreysiinae</tp:taxon-name-part></tp:taxon-name> from Mekong delta and eastern gulf of Thailand and resurrected the name <italic><tp:taxon-name><tp:taxon-name-part taxon-name-part-type="genus" reg="Scabies">Scabies</tp:taxon-name-part> <tp:taxon-name-part taxon-name-part-type="species" reg="mandarinus">mandarinus</tp:taxon-name-part></tp:taxon-name></italic> for this clade. <xref ref-type="bibr" rid="B33">Jeratthitikul et al. (2019a)</xref> later included <italic><tp:taxon-name><tp:taxon-name-part taxon-name-part-type="genus" reg="Scabies">Scabies</tp:taxon-name-part></tp:taxon-name></italic> populations from the Tonle Sap basin into this species, based on molecular data and shell morphology.</p></tp:treatment-sec><tp:treatment-sec><!--Section generated to contain objects referenced in tp:taxon-treatment.--><fig id="F3" position="float" orientation="portrait"><object-id xmlns:xlink="http://www.w3.org/1999/xlink" content-type="doi" xlink:type="simple">10.3897/zookeys.958.53865.figure3</object-id><object-id xmlns:xlink="http://www.w3.org/1999/xlink" content-type="arpha" xlink:type="simple">5B05AEEF-9B13-5362-A4BB-B4F7837C22C2</object-id><label>Figure 3.</label><caption><p>Freshwater bivalves of the Tonle Sap basin, Cambodia (<tp:taxon-name><tp:taxon-name-part taxon-name-part-type="family">Pharidae</tp:taxon-name-part></tp:taxon-name> and <tp:taxon-name><tp:taxon-name-part taxon-name-part-type="family">Unionidae</tp:taxon-name-part></tp:taxon-name>) <bold>A</bold><italic><tp:taxon-name><tp:taxon-name-part taxon-name-part-type="genus" reg="Novaculina">Novaculina</tp:taxon-name-part> <tp:taxon-name-part taxon-name-part-type="species" reg="siamensis">siamensis</tp:taxon-name-part></tp:taxon-name></italic><bold>B</bold><italic><tp:taxon-name><tp:taxon-name-part taxon-name-part-type="genus" reg="Bineurus">Bineurus</tp:taxon-name-part> <tp:taxon-name-part taxon-name-part-type="species" reg="mouhotii">mouhotii</tp:taxon-name-part></tp:taxon-name></italic><bold>C</bold><italic><tp:taxon-name><tp:taxon-name-part taxon-name-part-type="genus" reg="Contradens">Contradens</tp:taxon-name-part> <tp:taxon-name-part taxon-name-part-type="species" reg="contradens">contradens</tp:taxon-name-part></tp:taxon-name></italic><bold>D</bold><italic><tp:taxon-name><tp:taxon-name-part taxon-name-part-type="genus" reg="Ensidens">Ensidens</tp:taxon-name-part> <tp:taxon-name-part taxon-name-part-type="species" reg="ingallsianus">ingallsianus</tp:taxon-name-part></tp:taxon-name></italic><bold>E</bold><italic><tp:taxon-name><tp:taxon-name-part taxon-name-part-type="genus" reg="Hyriopsis">Hyriopsis</tp:taxon-name-part> <tp:taxon-name-part taxon-name-part-type="species" reg="bialata">bialata</tp:taxon-name-part></tp:taxon-name></italic><bold>F</bold><italic><tp:taxon-name><tp:taxon-name-part taxon-name-part-type="genus" reg="Hyriopsis">Hyriopsis</tp:taxon-name-part> <tp:taxon-name-part taxon-name-part-type="species" reg="delaportei">delaportei</tp:taxon-name-part></tp:taxon-name></italic><bold>G</bold><italic><tp:taxon-name><tp:taxon-name-part taxon-name-part-type="genus" reg="Monodontina">Monodontina</tp:taxon-name-part> <tp:taxon-name-part taxon-name-part-type="species" reg="cambodjensis">cambodjensis</tp:taxon-name-part></tp:taxon-name></italic><bold>H</bold><italic><tp:taxon-name><tp:taxon-name-part taxon-name-part-type="genus" reg="Physunio">Physunio</tp:taxon-name-part> <tp:taxon-name-part taxon-name-part-type="species" reg="micropterus">micropterus</tp:taxon-name-part></tp:taxon-name></italic><bold>I</bold><italic><tp:taxon-name><tp:taxon-name-part taxon-name-part-type="genus" reg="Pilsbryoconcha">Pilsbryoconcha</tp:taxon-name-part> <tp:taxon-name-part taxon-name-part-type="species" reg="linguaeformis">linguaeformis</tp:taxon-name-part></tp:taxon-name></italic><bold>J</bold><italic><tp:taxon-name><tp:taxon-name-part taxon-name-part-type="genus" reg="Pilsbryoconcha">Pilsbryoconcha</tp:taxon-name-part> <tp:taxon-name-part taxon-name-part-type="species" reg="lemeslei">lemeslei</tp:taxon-name-part></tp:taxon-name></italic> and <bold>K</bold><italic><tp:taxon-name><tp:taxon-name-part taxon-name-part-type="genus" reg="Scabies">Scabies</tp:taxon-name-part> <tp:taxon-name-part taxon-name-part-type="species" reg="mandarinus">mandarinus</tp:taxon-name-part></tp:taxon-name></italic>. Scale bars: 10 mm, unless stated otherwise. Photographs by K Macharoenboon.</p></caption><graphic xmlns:xlink="http://www.w3.org/1999/xlink" xlink:href="zookeys-958-107-g003.jpg" position="float" orientation="portrait" xlink:type="simple" id="oo_441306.jpg"><uri content-type="original_file" xlink:type="simple">https://binary.pensoft.net/fig/441306</uri></graphic></fig></tp:treatment-sec><ref-list><ref id="B8"><mixed-citation xmlns:xlink="http://www.w3.org/1999/xlink" xlink:type="simple"><person-group><name name-style="western"><surname>Brandt</surname><given-names>RAM</given-names></name></person-group> (<year>1974</year>) <article-title>The non-marine aquatic <tp:taxon-name><tp:taxon-name-part taxon-name-part-type="phylum">Mollusca</tp:taxon-name-part></tp:taxon-name> of Thailand.</article-title><source>Archiv für Molluskenkunde</source><volume>105</volume>: <fpage>1</fpage>–<lpage>423</lpage>.</mixed-citation></ref><ref id="B77"><mixed-citation xmlns:xlink="http://www.w3.org/1999/xlink" xlink:type="simple"><person-group><name name-style="western"><surname>Pfeiffer</surname><given-names>JM</given-names></name><name name-style="western"><surname>Graf</surname><given-names>DL</given-names></name><name name-style="western"><surname>Cummings</surname><given-names>KS</given-names></name><name name-style="western"><surname>Page</surname><given-names>LM</given-names></name></person-group> (<year>2018</year>) <article-title>Molecular phylogeny and taxonomic revision of two enigmatic freshwater mussel genera (<tp:taxon-name><tp:taxon-name-part taxon-name-part-type="class">Bivalvia</tp:taxon-name-part></tp:taxon-name>: <tp:taxon-name><tp:taxon-name-part taxon-name-part-type="family">Unionidae</tp:taxon-name-part></tp:taxon-name> incertae sedis: <italic><tp:taxon-name><tp:taxon-name-part taxon-name-part-type="genus">Harmandia</tp:taxon-name-part></tp:taxon-name></italic> and <italic><tp:taxon-name><tp:taxon-name-part taxon-name-part-type="genus">Unionetta</tp:taxon-name-part></tp:taxon-name></italic>) reveals a diverse clade of Southeast Asian <tp:taxon-name><tp:taxon-name-part taxon-name-part-type="subfamily">Parreysiinae</tp:taxon-name-part></tp:taxon-name>.</article-title><source>Journal of Molluscan Studies</source><volume>58</volume>: <fpage>403</fpage>–<lpage>413</lpage>. <ext-link xlink:type="simple" ext-link-type="doi" xlink:href="10.1093/mollus/eyy028">https://doi.org/10.1093/mollus/eyy028</ext-link></mixed-citation></ref><ref id="B28"><mixed-citation xmlns:xlink="http://www.w3.org/1999/xlink" xlink:type="simple"><person-group><name name-style="western"><surname>Haas</surname><given-names>F</given-names></name></person-group> (<year>1969</year>) <article-title>Superfamilia <tp:taxon-name><tp:taxon-name-part taxon-name-part-type="superfamily">Unionacea</tp:taxon-name-part></tp:taxon-name>.</article-title><source>Das Tierreich</source><volume>88</volume>: <fpage>1</fpage>–<lpage>663</lpage>.</mixed-citation></ref><ref id="B33"><mixed-citation xmlns:xlink="http://www.w3.org/1999/xlink" xlink:type="simple"><person-group><name name-style="western"><surname>Jeratthitikul</surname><given-names>E</given-names></name><name name-style="western"><surname>Sutcharit</surname><given-names>C</given-names></name><name name-style="western"><surname>Prasankok</surname><given-names>P</given-names></name></person-group> (<year>2019a</year>) <article-title>Molecular phylogeny of the Indochinese freshwater mussel genus <italic><tp:taxon-name><tp:taxon-name-part taxon-name-part-type="genus">Scabies</tp:taxon-name-part></tp:taxon-name></italic> Haas, 1911 (<tp:taxon-name><tp:taxon-name-part taxon-name-part-type="class">Bivalvia</tp:taxon-name-part></tp:taxon-name>: <tp:taxon-name><tp:taxon-name-part taxon-name-part-type="family">Unionidae</tp:taxon-name-part></tp:taxon-name>).</article-title><source>Tropical Natural History</source><volume>19</volume>(<issue>1</issue>): <fpage>21</fpage>–<lpage>36</lpage>.</mixed-citation></ref></ref-list></tp:taxon-treatment>
