# Supplementary material for: Annotated checklist of freshwater molluscs from the largest freshwater lake in Southeast Asia
Source: Zookeys. 2020 Aug 11;958:107–41. doi: 10.3897/zookeys.958.53865 (PMC7434803; doi:10.3897/zookeys.958.53865)
Supplement: XML Treatment for Trochotaia trochoides [file zookeys.958.53865-treatment23.xml]

<!DOCTYPE tp:taxon-treatment
  PUBLIC "-//TaxonX//DTD Taxonomic Treatment Publishing DTD v0 20100105//EN" "tax-treatment-NSO.dtd">
<tp:taxon-treatment xmlns:tp="http://www.plazi.org/taxpub"><tp:treatment-meta><kwd-group><label>Taxon classification</label><kwd><named-content xmlns:xlink="http://www.w3.org/1999/xlink" content-type="kingdom">Animalia</named-content></kwd><kwd><named-content xmlns:xlink="http://www.w3.org/1999/xlink" content-type="order">Architaenioglossa</named-content></kwd><kwd><named-content xmlns:xlink="http://www.w3.org/1999/xlink" content-type="family">Viviparidae</named-content></kwd></kwd-group><mixed-citation publication-type="journal"><person-group><name><surname>Ng</surname><given-names>Ting Hui</given-names></name><name><surname>Jeratthitikul</surname><given-names>Ekgachai</given-names></name><name><surname>Sutcharit</surname><given-names>Chirasak</given-names></name><name><surname>Chhuoy</surname><given-names>Samol</given-names></name><name><surname>Pin</surname><given-names>Kakada</given-names></name><name><surname>Pholyotha</surname><given-names>Arthit</given-names></name><name><surname>Siriwut</surname><given-names>Warut</given-names></name><name><surname>Srisonchai</surname><given-names>Ruttapon</given-names></name><name><surname>Hogan</surname><given-names>Zeb S.</given-names></name><name><surname>Ngor</surname><given-names>Peng Bun</given-names></name></person-group><article-title>Annotated checklist of freshwater molluscs from the largest freshwater lake in Southeast Asia</article-title><source>Zookeys</source><day>11</day><month>8</month><year>2020</year><volume>958</volume><fpage>107</fpage><lpage>141</lpage><pub-id pub-id-type="doi">10.3897/zookeys.958.53865</pub-id></mixed-citation></tp:treatment-meta><tp:nomenclature><tp:taxon-name><object-id xmlns:xlink="http://www.w3.org/1999/xlink" content-type="arpha" xlink:type="simple">86D6E6C2-0805-5263-A8C2-F20856134603</object-id>
              <tp:taxon-name-part taxon-name-part-type="genus" reg="Trochotaia">Trochotaia</tp:taxon-name-part>
              <tp:taxon-name-part taxon-name-part-type="species" reg="trochoides">trochoides</tp:taxon-name-part>
            </tp:taxon-name><tp:taxon-authority>(Martens, 1860)</tp:taxon-authority><xref ref-type="fig" rid="F5">Fig. 5H</xref><tp:nomenclature-citation-list><tp:nomenclature-citation><tp:taxon-name>
                  <tp:taxon-name-part taxon-name-part-type="genus" reg="Paludina">Paludina</tp:taxon-name-part> <tp:taxon-name-part taxon-name-part-type="species" reg="trochoides">trochoides</tp:taxon-name-part></tp:taxon-name><comment>Martens, 1860: 12. Type locality: “Siam”.</comment></tp:nomenclature-citation><tp:nomenclature-citation><tp:taxon-name>
                  <tp:taxon-name-part taxon-name-part-type="genus" reg="Trochotaia">Trochotaia</tp:taxon-name-part> <tp:taxon-name-part taxon-name-part-type="species" reg="trochoides">trochoides</tp:taxon-name-part></tp:taxon-name><comment>: <xref ref-type="bibr" rid="B8">Brandt 1974</xref>: 32–33, pl. 2, figs 32, 33.</comment></tp:nomenclature-citation></tp:nomenclature-citation-list></tp:nomenclature><tp:treatment-sec sec-type="material" id="SECID0E6UDI"><title>Material examined.</title><p><abbrev xmlns:xlink="http://www.w3.org/1999/xlink" content-type="institution" xlink:title="Inland Fisheries Research and Development Institute, Cambodia" id="ABBRID0EFVDI" xlink:type="simple">CIFI</abbrev>.MOL.034, <named-content xmlns:xlink="http://www.w3.org/1999/xlink" content-type="dwc:institutional_code" xlink:type="simple">ZRC</named-content>.MOL.015746.</p></tp:treatment-sec><tp:treatment-sec sec-type="distribution" id="SECID0EPVDI"><title>Distribution and habitat.</title><p>Paddy fields at Banteay Meanchey Province (locality no. 7).</p></tp:treatment-sec><tp:treatment-sec sec-type="remarks" id="SECID0EUVDI"><title>Remarks.</title><p>We found only a few dry shells in the northwestern province of Banteay Meanchey, close to the Thai border. The species was also occasionally encountered for sale at local markets.</p></tp:treatment-sec><tp:treatment-sec><!--Section generated to contain objects referenced in tp:taxon-treatment.--><fig id="F5" position="float" orientation="portrait"><object-id xmlns:xlink="http://www.w3.org/1999/xlink" content-type="doi" xlink:type="simple">10.3897/zookeys.958.53865.figure5</object-id><object-id xmlns:xlink="http://www.w3.org/1999/xlink" content-type="arpha" xlink:type="simple">08678599-1F07-5237-AF8D-900B0B88CBE2</object-id><label>Figure 5.</label><caption><p>Freshwater gastropods of the Tonle Sap basin, Cambodia <bold>A</bold><italic><tp:taxon-name><tp:taxon-name-part taxon-name-part-type="genus" reg="Pila">Pila</tp:taxon-name-part> <tp:taxon-name-part taxon-name-part-type="species" reg="gracilis">gracilis</tp:taxon-name-part></tp:taxon-name></italic><bold>B</bold><italic><tp:taxon-name><tp:taxon-name-part taxon-name-part-type="genus" reg="Pila">Pila</tp:taxon-name-part> <tp:taxon-name-part taxon-name-part-type="species" reg="pesmei">pesmei</tp:taxon-name-part></tp:taxon-name></italic><bold>C</bold><italic><tp:taxon-name><tp:taxon-name-part taxon-name-part-type="genus" reg="Pila">Pila</tp:taxon-name-part> <tp:taxon-name-part taxon-name-part-type="species" reg="virescens">virescens</tp:taxon-name-part></tp:taxon-name></italic><bold>D</bold><italic><tp:taxon-name><tp:taxon-name-part taxon-name-part-type="genus" reg="Pomacea">Pomacea</tp:taxon-name-part> <tp:taxon-name-part taxon-name-part-type="species" reg="maculata">maculata</tp:taxon-name-part></tp:taxon-name></italic><bold>E</bold><italic><tp:taxon-name><tp:taxon-name-part taxon-name-part-type="genus" reg="Filopaludina">Filopaludina</tp:taxon-name-part> <tp:taxon-name-part taxon-name-part-type="species" reg="martensi">martensi</tp:taxon-name-part> <tp:taxon-name-part taxon-name-part-type="subspecies" reg="cambodjensis">cambodjensis</tp:taxon-name-part></tp:taxon-name></italic><bold>F</bold><italic><tp:taxon-name><tp:taxon-name-part taxon-name-part-type="genus" reg="Idiopoma">Idiopoma</tp:taxon-name-part> <tp:taxon-name-part taxon-name-part-type="species" reg="umbilicata">umbilicata</tp:taxon-name-part></tp:taxon-name></italic><bold>G</bold><italic><tp:taxon-name><tp:taxon-name-part taxon-name-part-type="genus" reg="Mekongia">Mekongia</tp:taxon-name-part> <tp:taxon-name-part taxon-name-part-type="species" reg="rattei">rattei</tp:taxon-name-part></tp:taxon-name></italic><bold>H</bold><italic><tp:taxon-name><tp:taxon-name-part taxon-name-part-type="genus" reg="Trochotaia">Trochotaia</tp:taxon-name-part> <tp:taxon-name-part taxon-name-part-type="species" reg="trochoides">trochoides</tp:taxon-name-part></tp:taxon-name></italic><bold>I</bold><italic><tp:taxon-name><tp:taxon-name-part taxon-name-part-type="genus" reg="Bithynia">Bithynia</tp:taxon-name-part> <tp:taxon-name-part taxon-name-part-type="species" reg="siamensis">siamensis</tp:taxon-name-part> <tp:taxon-name-part taxon-name-part-type="subspecies" reg="goniomphalus">goniomphalus</tp:taxon-name-part></tp:taxon-name></italic><bold>J</bold><italic><tp:taxon-name><tp:taxon-name-part taxon-name-part-type="genus" reg="Wattebledia">Wattebledia</tp:taxon-name-part> <tp:taxon-name-part taxon-name-part-type="species" reg="siamensis">siamensis</tp:taxon-name-part></tp:taxon-name></italic><bold>K</bold><italic><tp:taxon-name><tp:taxon-name-part taxon-name-part-type="genus" reg="Anentome">Anentome</tp:taxon-name-part> <tp:taxon-name-part taxon-name-part-type="species" reg="cambojiensis">cambojiensis</tp:taxon-name-part></tp:taxon-name></italic><bold>L</bold><italic><tp:taxon-name><tp:taxon-name-part taxon-name-part-type="genus" reg="Anentome">Anentome</tp:taxon-name-part> <tp:taxon-name-part taxon-name-part-type="species" reg="helena">helena</tp:taxon-name-part></tp:taxon-name></italic><bold>M</bold><italic><tp:taxon-name><tp:taxon-name-part taxon-name-part-type="genus" reg="Sulcospira">Sulcospira</tp:taxon-name-part> <tp:taxon-name-part taxon-name-part-type="species" reg="housei">housei</tp:taxon-name-part></tp:taxon-name></italic><bold>N</bold><italic><tp:taxon-name><tp:taxon-name-part taxon-name-part-type="genus" reg="Melanoides">Melanoides</tp:taxon-name-part> <tp:taxon-name-part taxon-name-part-type="species" reg="tuberculata">tuberculata</tp:taxon-name-part></tp:taxon-name></italic><bold>O</bold><italic><tp:taxon-name><tp:taxon-name-part taxon-name-part-type="genus" reg="Indoplanorbis">Indoplanorbis</tp:taxon-name-part> <tp:taxon-name-part taxon-name-part-type="species" reg="exustus">exustus</tp:taxon-name-part></tp:taxon-name></italic> and <bold>P</bold><italic><tp:taxon-name><tp:taxon-name-part taxon-name-part-type="genus" reg="Radix">Radix</tp:taxon-name-part> <tp:taxon-name-part taxon-name-part-type="species" reg="rubiginosa">rubiginosa</tp:taxon-name-part></tp:taxon-name></italic>. Scale bars: 10 mm, unless stated otherwise. Photographs by TH Ng.</p></caption><graphic xmlns:xlink="http://www.w3.org/1999/xlink" xlink:href="zookeys-958-107-g005.jpg" position="float" orientation="portrait" xlink:type="simple" id="oo_441308.jpg"><uri content-type="original_file" xlink:type="simple">https://binary.pensoft.net/fig/441308</uri></graphic></fig></tp:treatment-sec><ref-list><ref id="B8"><mixed-citation xmlns:xlink="http://www.w3.org/1999/xlink" xlink:type="simple"><person-group><name name-style="western"><surname>Brandt</surname><given-names>RAM</given-names></name></person-group> (<year>1974</year>) <article-title>The non-marine aquatic <tp:taxon-name><tp:taxon-name-part taxon-name-part-type="phylum">Mollusca</tp:taxon-name-part></tp:taxon-name> of Thailand.</article-title><source>Archiv für Molluskenkunde</source><volume>105</volume>: <fpage>1</fpage>–<lpage>423</lpage>.</mixed-citation></ref></ref-list></tp:taxon-treatment>
