# Supplementary material for: Annotated checklist of freshwater molluscs from the largest freshwater lake in Southeast Asia
Source: Zookeys. 2020 Aug 11;958:107–41. doi: 10.3897/zookeys.958.53865 (PMC7434803; doi:10.3897/zookeys.958.53865)
Supplement: XML Treatment for Anentome cambojiensis [file zookeys.958.53865-treatment26.xml]

<!DOCTYPE tp:taxon-treatment
  PUBLIC "-//TaxonX//DTD Taxonomic Treatment Publishing DTD v0 20100105//EN" "tax-treatment-NSO.dtd">
<tp:taxon-treatment xmlns:tp="http://www.plazi.org/taxpub"><tp:treatment-meta><kwd-group><label>Taxon classification</label><kwd><named-content xmlns:xlink="http://www.w3.org/1999/xlink" content-type="kingdom">Animalia</named-content></kwd><kwd><named-content xmlns:xlink="http://www.w3.org/1999/xlink" content-type="order">Neogastropoda</named-content></kwd><kwd><named-content xmlns:xlink="http://www.w3.org/1999/xlink" content-type="family">Nassariidae</named-content></kwd></kwd-group><mixed-citation publication-type="journal"><person-group><name><surname>Ng</surname><given-names>Ting Hui</given-names></name><name><surname>Jeratthitikul</surname><given-names>Ekgachai</given-names></name><name><surname>Sutcharit</surname><given-names>Chirasak</given-names></name><name><surname>Chhuoy</surname><given-names>Samol</given-names></name><name><surname>Pin</surname><given-names>Kakada</given-names></name><name><surname>Pholyotha</surname><given-names>Arthit</given-names></name><name><surname>Siriwut</surname><given-names>Warut</given-names></name><name><surname>Srisonchai</surname><given-names>Ruttapon</given-names></name><name><surname>Hogan</surname><given-names>Zeb S.</given-names></name><name><surname>Ngor</surname><given-names>Peng Bun</given-names></name></person-group><article-title>Annotated checklist of freshwater molluscs from the largest freshwater lake in Southeast Asia</article-title><source>Zookeys</source><day>11</day><month>8</month><year>2020</year><volume>958</volume><fpage>107</fpage><lpage>141</lpage><pub-id pub-id-type="doi">10.3897/zookeys.958.53865</pub-id></mixed-citation></tp:treatment-meta><tp:nomenclature><tp:taxon-name><object-id xmlns:xlink="http://www.w3.org/1999/xlink" content-type="arpha" xlink:type="simple">544E50B2-2B5D-5B80-AB2A-ABC296C95F12</object-id>
              <tp:taxon-name-part taxon-name-part-type="genus" reg="Anentome">Anentome</tp:taxon-name-part>
              <tp:taxon-name-part taxon-name-part-type="species" reg="cambojiensis">cambojiensis</tp:taxon-name-part>
            </tp:taxon-name><tp:taxon-authority>(Reeve, 1861)</tp:taxon-authority><xref ref-type="fig" rid="F5">Fig. 5K</xref><tp:nomenclature-citation-list><tp:nomenclature-citation><tp:taxon-name>
                  <tp:taxon-name-part taxon-name-part-type="genus" reg="Melania">Melania</tp:taxon-name-part> <tp:taxon-name-part taxon-name-part-type="species" reg="cambojiensis">cambojiensis</tp:taxon-name-part></tp:taxon-name><comment>Reeve, 1861: <tp:taxon-name><tp:taxon-name-part taxon-name-part-type="genus" reg="Melania">Melania</tp:taxon-name-part></tp:taxon-name> species 468, pl. 59. Type locality: “Cambojia”.</comment></tp:nomenclature-citation><tp:nomenclature-citation><tp:taxon-name>
                  <tp:taxon-name-part taxon-name-part-type="genus" reg="Clea">Clea</tp:taxon-name-part> (<tp:taxon-name-part taxon-name-part-type="subgenus" reg="Anentome">Anentome</tp:taxon-name-part>) <tp:taxon-name-part taxon-name-part-type="species" reg="cambojiensis">cambojiensis</tp:taxon-name-part></tp:taxon-name><comment>: <xref ref-type="bibr" rid="B8">Brandt 1974</xref>: 202.</comment></tp:nomenclature-citation></tp:nomenclature-citation-list></tp:nomenclature><tp:treatment-sec sec-type="material" id="SECID0ENDAK"><title>Material examined.</title><p><abbrev xmlns:xlink="http://www.w3.org/1999/xlink" content-type="institution" xlink:title="Inland Fisheries Research and Development Institute, Cambodia" id="ABBRID0ETDAK" xlink:type="simple">CIFI</abbrev>.MOL.039, <named-content xmlns:xlink="http://www.w3.org/1999/xlink" content-type="dwc:institutional_code" xlink:type="simple">ZRC</named-content>.MOL.015708, <named-content xmlns:xlink="http://www.w3.org/1999/xlink" content-type="dwc:institutional_code" xlink:type="simple">ZRC</named-content>.MOL.015709, <named-content xmlns:xlink="http://www.w3.org/1999/xlink" content-type="dwc:institutional_code" xlink:type="simple">ZRC</named-content>.MOL.015710, <named-content xmlns:xlink="http://www.w3.org/1999/xlink" content-type="dwc:institutional_code" xlink:type="simple">ZRC</named-content>.MOL.015711, <named-content xmlns:xlink="http://www.w3.org/1999/xlink" content-type="dwc:institutional_code" xlink:type="simple">ZRC</named-content>.MOL.015712, <named-content xmlns:xlink="http://www.w3.org/1999/xlink" content-type="dwc:institutional_code" xlink:type="simple">ZRC</named-content>.MOL.015713, <named-content xmlns:xlink="http://www.w3.org/1999/xlink" content-type="dwc:institutional_code" xlink:type="simple">ZRC</named-content>.MOL.015714.</p></tp:treatment-sec><tp:treatment-sec sec-type="distribution" id="SECID0E2EAK"><title>Distribution and habitat.</title><p>Tonle Sap Lake; on muddy substrate (locality no. 8, 11, 12, 17 and 37).</p></tp:treatment-sec><tp:treatment-sec sec-type="remarks" id="SECID0EAFAK"><title>Remarks.</title><p>The type specimen of <italic><tp:taxon-name><tp:taxon-name-part taxon-name-part-type="genus" reg="Anentome">Anentome</tp:taxon-name-part> <tp:taxon-name-part taxon-name-part-type="species" reg="cambojiensis">cambojiensis</tp:taxon-name-part></tp:taxon-name></italic> was collected by Henri Mouhot (<xref ref-type="bibr" rid="B80">Reeve 1861</xref>) and appears to be endemic to the Tonle Sap basin. Its range may extend to eastern Thailand in Rayong (<xref ref-type="bibr" rid="B59">Morlet 1889</xref>), although later surveys have not recorded this species beyond Cambodia (<xref ref-type="bibr" rid="B8">Brandt 1974</xref>) and we did not find it in tributaries around the Lake. <xref ref-type="bibr" rid="B8">Brandt (1974)</xref> also did not find the species after surveying ‘the banks of Tonle Sap carefully’, but we found it to be common and widespread throughout the Lake. Locals know the species to be carnivorous or a scavenger, and we found it around dead branches that are stuck into the mud to attract shrimp.</p></tp:treatment-sec><tp:treatment-sec><!--Section generated to contain objects referenced in tp:taxon-treatment.--><fig id="F5" position="float" orientation="portrait"><object-id xmlns:xlink="http://www.w3.org/1999/xlink" content-type="doi" xlink:type="simple">10.3897/zookeys.958.53865.figure5</object-id><object-id xmlns:xlink="http://www.w3.org/1999/xlink" content-type="arpha" xlink:type="simple">08678599-1F07-5237-AF8D-900B0B88CBE2</object-id><label>Figure 5.</label><caption><p>Freshwater gastropods of the Tonle Sap basin, Cambodia <bold>A</bold><italic><tp:taxon-name><tp:taxon-name-part taxon-name-part-type="genus" reg="Pila">Pila</tp:taxon-name-part> <tp:taxon-name-part taxon-name-part-type="species" reg="gracilis">gracilis</tp:taxon-name-part></tp:taxon-name></italic><bold>B</bold><italic><tp:taxon-name><tp:taxon-name-part taxon-name-part-type="genus" reg="Pila">Pila</tp:taxon-name-part> <tp:taxon-name-part taxon-name-part-type="species" reg="pesmei">pesmei</tp:taxon-name-part></tp:taxon-name></italic><bold>C</bold><italic><tp:taxon-name><tp:taxon-name-part taxon-name-part-type="genus" reg="Pila">Pila</tp:taxon-name-part> <tp:taxon-name-part taxon-name-part-type="species" reg="virescens">virescens</tp:taxon-name-part></tp:taxon-name></italic><bold>D</bold><italic><tp:taxon-name><tp:taxon-name-part taxon-name-part-type="genus" reg="Pomacea">Pomacea</tp:taxon-name-part> <tp:taxon-name-part taxon-name-part-type="species" reg="maculata">maculata</tp:taxon-name-part></tp:taxon-name></italic><bold>E</bold><italic><tp:taxon-name><tp:taxon-name-part taxon-name-part-type="genus" reg="Filopaludina">Filopaludina</tp:taxon-name-part> <tp:taxon-name-part taxon-name-part-type="species" reg="martensi">martensi</tp:taxon-name-part> <tp:taxon-name-part taxon-name-part-type="subspecies" reg="cambodjensis">cambodjensis</tp:taxon-name-part></tp:taxon-name></italic><bold>F</bold><italic><tp:taxon-name><tp:taxon-name-part taxon-name-part-type="genus" reg="Idiopoma">Idiopoma</tp:taxon-name-part> <tp:taxon-name-part taxon-name-part-type="species" reg="umbilicata">umbilicata</tp:taxon-name-part></tp:taxon-name></italic><bold>G</bold><italic><tp:taxon-name><tp:taxon-name-part taxon-name-part-type="genus" reg="Mekongia">Mekongia</tp:taxon-name-part> <tp:taxon-name-part taxon-name-part-type="species" reg="rattei">rattei</tp:taxon-name-part></tp:taxon-name></italic><bold>H</bold><italic><tp:taxon-name><tp:taxon-name-part taxon-name-part-type="genus" reg="Trochotaia">Trochotaia</tp:taxon-name-part> <tp:taxon-name-part taxon-name-part-type="species" reg="trochoides">trochoides</tp:taxon-name-part></tp:taxon-name></italic><bold>I</bold><italic><tp:taxon-name><tp:taxon-name-part taxon-name-part-type="genus" reg="Bithynia">Bithynia</tp:taxon-name-part> <tp:taxon-name-part taxon-name-part-type="species" reg="siamensis">siamensis</tp:taxon-name-part> <tp:taxon-name-part taxon-name-part-type="subspecies" reg="goniomphalus">goniomphalus</tp:taxon-name-part></tp:taxon-name></italic><bold>J</bold><italic><tp:taxon-name><tp:taxon-name-part taxon-name-part-type="genus" reg="Wattebledia">Wattebledia</tp:taxon-name-part> <tp:taxon-name-part taxon-name-part-type="species" reg="siamensis">siamensis</tp:taxon-name-part></tp:taxon-name></italic><bold>K</bold><italic><tp:taxon-name><tp:taxon-name-part taxon-name-part-type="genus" reg="Anentome">Anentome</tp:taxon-name-part> <tp:taxon-name-part taxon-name-part-type="species" reg="cambojiensis">cambojiensis</tp:taxon-name-part></tp:taxon-name></italic><bold>L</bold><italic><tp:taxon-name><tp:taxon-name-part taxon-name-part-type="genus" reg="Anentome">Anentome</tp:taxon-name-part> <tp:taxon-name-part taxon-name-part-type="species" reg="helena">helena</tp:taxon-name-part></tp:taxon-name></italic><bold>M</bold><italic><tp:taxon-name><tp:taxon-name-part taxon-name-part-type="genus" reg="Sulcospira">Sulcospira</tp:taxon-name-part> <tp:taxon-name-part taxon-name-part-type="species" reg="housei">housei</tp:taxon-name-part></tp:taxon-name></italic><bold>N</bold><italic><tp:taxon-name><tp:taxon-name-part taxon-name-part-type="genus" reg="Melanoides">Melanoides</tp:taxon-name-part> <tp:taxon-name-part taxon-name-part-type="species" reg="tuberculata">tuberculata</tp:taxon-name-part></tp:taxon-name></italic><bold>O</bold><italic><tp:taxon-name><tp:taxon-name-part taxon-name-part-type="genus" reg="Indoplanorbis">Indoplanorbis</tp:taxon-name-part> <tp:taxon-name-part taxon-name-part-type="species" reg="exustus">exustus</tp:taxon-name-part></tp:taxon-name></italic> and <bold>P</bold><italic><tp:taxon-name><tp:taxon-name-part taxon-name-part-type="genus" reg="Radix">Radix</tp:taxon-name-part> <tp:taxon-name-part taxon-name-part-type="species" reg="rubiginosa">rubiginosa</tp:taxon-name-part></tp:taxon-name></italic>. Scale bars: 10 mm, unless stated otherwise. Photographs by TH Ng.</p></caption><graphic xmlns:xlink="http://www.w3.org/1999/xlink" xlink:href="zookeys-958-107-g005.jpg" position="float" orientation="portrait" xlink:type="simple" id="oo_441308.jpg"><uri content-type="original_file" xlink:type="simple">https://binary.pensoft.net/fig/441308</uri></graphic></fig></tp:treatment-sec><ref-list><ref id="B8"><mixed-citation xmlns:xlink="http://www.w3.org/1999/xlink" xlink:type="simple"><person-group><name name-style="western"><surname>Brandt</surname><given-names>RAM</given-names></name></person-group> (<year>1974</year>) <article-title>The non-marine aquatic <tp:taxon-name><tp:taxon-name-part taxon-name-part-type="phylum">Mollusca</tp:taxon-name-part></tp:taxon-name> of Thailand.</article-title><source>Archiv für Molluskenkunde</source><volume>105</volume>: <fpage>1</fpage>–<lpage>423</lpage>.</mixed-citation></ref><ref id="B80"><mixed-citation xmlns:xlink="http://www.w3.org/1999/xlink" xlink:type="simple"><person-group><name name-style="western"><surname>Reeve</surname><given-names>LA</given-names></name></person-group> (<year>1861</year>) Monograph of the genus <italic><tp:taxon-name><tp:taxon-name-part taxon-name-part-type="genus">Melania</tp:taxon-name-part></tp:taxon-name></italic>. Conchologia Iconica XII: 1–251.</mixed-citation></ref><ref id="B59"><mixed-citation xmlns:xlink="http://www.w3.org/1999/xlink" xlink:type="simple"><person-group><name name-style="western"><surname>Morlet</surname><given-names>L</given-names></name></person-group> (<year>1889</year>) <article-title>Catalogue des coquilles recueillies, par M. Pavie, dans le Cambodge et le Royaume de Siam, et description d’espèces nouvelles.</article-title><source>Journal de Conchyliologie</source><volume>37</volume>(<issue>3</issue>): <fpage>121</fpage>–<lpage>200</lpage>.</mixed-citation></ref></ref-list></tp:taxon-treatment>
